# Supplementary material for: RNA-sequencing based gene expression landscape of guava cv. Allahabad Safeda and comparative analysis to colored cultivars
Source: BMC Genomics. 2020 Jul 15;21:484. doi: 10.1186/s12864-020-06883-6 (PMC7364479; doi:10.1186/s12864-020-06883-6)
Supplement: Supplementary file 13 — Additional file 13. Guava_Reference_Transcriptome_Data files. Data S1. Functional Annotation of Allahabad Safeda Transcriptome Assembly. Data S2. Differential expression among different tissue types, mixed flower buds vs leaf & shoot tip (MFb vs LSt), mixed fruit stages vs leaf & shoot tip (MFr vs LSt) and mixed fruit stages vs mixed flower buds (MFr vs MFb) of Allahabad Safeda. Data S3. Differential expression between mature but unripened fruit (0DF) vs immature fruit (ImF) of Allahabad Safeda. Data S4. Differential expression between 3 days ripe fruit (3DF) vs mature unripened fruit (0DF) of Allahabad Safeda. Data S5. Differential expression between 7 days over-ripe fruit (7DF) vs 3 days ripe fruit (3DF) of Allahabad Safeda. Data S6. Differential expression between red peel vs green peel of Apple Color. Data S7. Differential expression between Punjab Pink mature fruit (PP_0DF) vs Allahabad Safeda mature fruit (AS_0DF). Data S8. FPKM values of DETs among fruit and peel stages of 3 genotypes. Data S9. Expression of genes involved in important pathways for fruit maturation, ripening and pathogenesis in different tissues of 3 guava genotypes. [file 12864_2020_6883_MOESM13_ESM.xlsx]

## Sheet: Data S1
Data S1. Functional Annotation of Allahabad Safeda Transcriptome Assembly
SeqName	Description	GO IDs	GO Names	Enzyme Codes	Enzyme Names	-
comp119_c0_seq1	receptor kinase At1g72540	F:GO:0005524; F:GO:0005515; F:GO:0004674; P:GO:0006468	F:ATP binding; F:protein binding; F:protein serine/threonine kinase activity; P:protein phosphorylation	EC:2.7.11	Transferring phosphorus-containing groups	-
comp126_c0_seq1	cyclic nucleotide-gated ion channel 15	P:GO:0006811; P:GO:0055085; C:GO:0016020	P:ion transport; P:transmembrane transport; C:membrane	-	-	-
comp126_c0_seq2	cyclic nucleotide-gated ion channel 15	P:GO:0006811; P:GO:0055085; C:GO:0016020	P:ion transport; P:transmembrane transport; C:membrane	-	-	-
comp131_c0_seq1	cinnamate beta-D-glucosyltransferase-like	P:GO:0052696; F:GO:0080043; C:GO:0043231; F:GO:0080044; P:GO:0009813	P:flavonoid glucuronidation; F:quercetin 3-O-glucosyltransferase activity; C:intracellular membrane-bounded organelle; F:quercetin 7-O-glucosyltransferase activity; P:flavonoid biosynthetic process	-	-	-
comp132_c0_seq1	Cysteine-rich RLK (RECEPTOR kinase) 8	F:GO:0003676; F:GO:0008270; C:GO:0016020; P:GO:0015074; P:GO:0016310; F:GO:0016301	F:nucleic acid binding; F:zinc ion binding; C:membrane; P:DNA integration; P:phosphorylation; F:kinase activity	-	-	-
comp136_c0_seq1	cytosolic sulfotransferase 5-like	F:GO:0008146	F:sulfotransferase activity	-	-	-
comp136_c1_seq1	cytosolic sulfotransferase 12-like	F:GO:0008146; F:GO:0016787	F:sulfotransferase activity; F:hydrolase activity	-	-	-
comp140_c0_seq1	probable amino acid permease 7 isoform X1	C:GO:0016021; F:GO:0015171; C:GO:0005886; P:GO:0003333	C:integral component of membrane; F:amino acid transmembrane transporter activity; C:plasma membrane; P:amino acid transmembrane transport	-	-	-
comp140_c0_seq2	probable amino acid permease 7 isoform X1	C:GO:0016021; F:GO:0015171; C:GO:0005886; P:GO:0003333	C:integral component of membrane; F:amino acid transmembrane transporter activity; C:plasma membrane; P:amino acid transmembrane transport	-	-	-
comp144_c0_seq1	membrane yuiD	C:GO:0016021	C:integral component of membrane	-	-	-
comp154_c0_seq1	glycoside hydrolase family 7	F:GO:0003755; P:GO:0000413; F:GO:0004553; P:GO:0006457; P:GO:0030245	F:peptidyl-prolyl cis-trans isomerase activity; P:protein peptidyl-prolyl isomerization; F:hydrolase activity, hydrolyzing O-glycosyl compounds; P:protein folding; P:cellulose catabolic process	EC:5.2.1.8	Peptidylprolyl isomerase	-
comp183_c0_seq1	14-3-3 4	F:GO:0019904	F:protein domain specific binding	-	-	-
comp183_c1_seq1	14-3-3 family	F:GO:0019904	F:protein domain specific binding	-	-	-
comp188_c0_seq1	zinc finger BED domain-containing RICESLEEPER 2-like	F:GO:0003676	F:nucleic acid binding	-	-	-
comp188_c0_seq2	zinc finger BED domain-containing RICESLEEPER 2-like	F:GO:0003676	F:nucleic acid binding	-	-	-
comp196_c0_seq1	Alanine--tRNA ligase	C:GO:0005739; C:GO:0016020	C:mitochondrion; C:membrane	-	-	-
comp200_c0_seq1	beta-amyrin 28-oxidase-like	F:GO:0010295; F:GO:0050598; F:GO:0005506; C:GO:0016021; P:GO:0055114; F:GO:0020037	F:(+)-abscisic acid 8'-hydroxylase activity; F:taxane 13-alpha-hydroxylase activity; F:iron ion binding; C:integral component of membrane; P:oxidation-reduction process; F:heme binding	EC:1.14.13.93; EC:1.14.13; EC:1.14.13.77	(+)-abscisic acid 8'-hydroxylase; Acting on paired donors, with incorporation or reduction of molecular oxygen. The oxygen incorporated need not be derived from O(2); Taxane 13-alpha-hydroxylase	-
comp202_c0_seq1	glycoside hydrolase family 17	P:GO:0005975; F:GO:0016787	P:carbohydrate metabolic process; F:hydrolase activity	-	-	-
comp209_c0_seq1	60S ribosomal L11	F:GO:0003735; C:GO:0022625; P:GO:0000027; P:GO:0006412	F:structural constituent of ribosome; C:cytosolic large ribosomal subunit; P:ribosomal large subunit assembly; P:translation	-	-	-
comp217_c0_seq1	secreted {ECO:0000313	C:GO:0016020	C:membrane	-	-	-
comp218_c0_seq1	PREDICTED: uncharacterized protein LOC104433516	C:GO:0016021	C:integral component of membrane	-	-	-
comp222_c0_seq1	ribosomal subunit (chloroplast)	C:GO:0043229; C:GO:0030529; C:GO:0044444	C:intracellular organelle; C:intracellular ribonucleoprotein complex; C:cytoplasmic part	-	-	-
comp222_c0_seq2	ribosomal subunit (chloroplast)	C:GO:0043229; C:GO:0030529; C:GO:0044444	C:intracellular organelle; C:intracellular ribonucleoprotein complex; C:cytoplasmic part	-	-	-
comp240_c0_seq1	glutaredoxin (GRX) family	C:GO:0005623; F:GO:0015035; F:GO:0009055; P:GO:0045454; P:GO:0055114	C:cell; F:protein disulfide oxidoreductase activity; F:electron carrier activity; P:cell redox homeostasis; P:oxidation-reduction process	-	-	-
comp240_c1_seq1	Glutaredoxin family	C:GO:0005623; F:GO:0015035; F:GO:0009055; P:GO:0045454; P:GO:0055114	C:cell; F:protein disulfide oxidoreductase activity; F:electron carrier activity; P:cell redox homeostasis; P:oxidation-reduction process	-	-	-
comp245_c0_seq1	ATP-dependent DNA helicase Q-like 5	C:GO:0005634; F:GO:0003677; F:GO:0005524; P:GO:0006284; C:GO:0005737; F:GO:0043140; P:GO:0006260; P:GO:0032508; P:GO:0006310; F:GO:0009378; C:GO:0005694; P:GO:0006302	C:nucleus; F:DNA binding; F:ATP binding; P:base-excision repair; C:cytoplasm; F:ATP-dependent 3'-5' DNA helicase activity; P:DNA replication; P:DNA duplex unwinding; P:DNA recombination; F:four-way junction helicase activity; C:chromosome; P:double-strand break repair	EC:3.6.1.3; EC:3.6.1.15	Adenosinetriphosphatase; Nucleoside-triphosphate phosphatase	-
comp245_c0_seq2	ATP-dependent DNA helicase Q-like 5	C:GO:0005634; F:GO:0003677; F:GO:0005524; P:GO:0006284; C:GO:0005737; F:GO:0043140; P:GO:0006260; P:GO:0032508; P:GO:0006310; F:GO:0009378; C:GO:0005694; P:GO:0006302	C:nucleus; F:DNA binding; F:ATP binding; P:base-excision repair; C:cytoplasm; F:ATP-dependent 3'-5' DNA helicase activity; P:DNA replication; P:DNA duplex unwinding; P:DNA recombination; F:four-way junction helicase activity; C:chromosome; P:double-strand break repair	EC:3.6.1.3; EC:3.6.1.15	Adenosinetriphosphatase; Nucleoside-triphosphate phosphatase	-
comp251_c0_seq1	Glutamine synthetase leaf chloroplastic	F:GO:0000166; P:GO:0006807; C:GO:0009536; F:GO:0016874	F:nucleotide binding; P:nitrogen compound metabolic process; C:plastid; F:ligase activity	-	-	-
comp251_c0_seq2	chloroplast glutamine synthetase locus	F:GO:0000166; P:GO:0006807; F:GO:0016874	F:nucleotide binding; P:nitrogen compound metabolic process; F:ligase activity	-	-	-
comp914_c0_seq1	cytochrome P450 87A3	F:GO:0050597; F:GO:0005506; P:GO:0007275; C:GO:0016021; P:GO:0016132; P:GO:0055114; P:GO:0016125; P:GO:0010268; F:GO:0020037	F:taxane 10-beta-hydroxylase activity; F:iron ion binding; P:multicellular organism development; C:integral component of membrane; P:brassinosteroid biosynthetic process; P:oxidation-reduction process; P:sterol metabolic process; P:brassinosteroid homeostasis; F:heme binding	EC:1.14.13; EC:1.14.13.76	Acting on paired donors, with incorporation or reduction of molecular oxygen. The oxygen incorporated need not be derived from O(2); Taxane 10-beta-hydroxylase	-
comp914_c1_seq1	cytochrome P450 87A3	F:GO:0016705; F:GO:0046872; P:GO:0007275; P:GO:0016132; F:GO:0004497; P:GO:0016125; P:GO:0010268	F:oxidoreductase activity, acting on paired donors, with incorporation or reduction of molecular oxygen; F:metal ion binding; P:multicellular organism development; P:brassinosteroid biosynthetic process; F:monooxygenase activity; P:sterol metabolic process; P:brassinosteroid homeostasis	-	-	-
comp917_c0_seq1	ENHANCED DISEASE RESISTANCE 2-like isoform X1	C:GO:0005789; C:GO:0005739; C:GO:0016021; C:GO:0010008; F:GO:0008289; P:GO:0006952; C:GO:0005886	C:endoplasmic reticulum membrane; C:mitochondrion; C:integral component of membrane; C:endosome membrane; F:lipid binding; P:defense response; C:plasma membrane	-	-	-
comp917_c0_seq2	probable LRR receptor-like serine threonine- kinase RKF3	F:GO:0000166; F:GO:0004672	F:nucleotide binding; F:protein kinase activity	-	-	-
comp919_c0_seq1	ethylene-responsive transcription factor ERF113	C:GO:0005634; F:GO:0003677; F:GO:0003700; P:GO:0006351; P:GO:0006355	C:nucleus; F:DNA binding; F:transcription factor activity, sequence-specific DNA binding; P:transcription, DNA-templated; P:regulation of transcription, DNA-templated	-	-	-
comp924_c0_seq1	ORF I poly	F:GO:0005488; F:GO:0016787	F:binding; F:hydrolase activity	-	-	-
comp931_c0_seq1	retrotransposon Ty3-gypsy subclass	F:GO:0003676; F:GO:0005524; F:GO:0008270; F:GO:0004190; P:GO:0006508; P:GO:0015074; F:GO:0004672; P:GO:0006468	F:nucleic acid binding; F:ATP binding; F:zinc ion binding; F:aspartic-type endopeptidase activity; P:proteolysis; P:DNA integration; F:protein kinase activity; P:protein phosphorylation	EC:3.4.23	Acting on peptide bonds (peptidases)	-
comp933_c0_seq1	probable E3 ubiquitin- ligase XBOS32	P:GO:0044267	P:cellular protein metabolic process	-	-	-
comp934_c0_seq1	phospholipase D alpha 1	P:GO:0046470; C:GO:0043231; F:GO:0005509; C:GO:0016020; P:GO:0016042; C:GO:0044444; F:GO:0004630; F:GO:0070290	P:phosphatidylcholine metabolic process; C:intracellular membrane-bounded organelle; F:calcium ion binding; C:membrane; P:lipid catabolic process; C:cytoplasmic part; F:phospholipase D activity; F:N-acylphosphatidylethanolamine-specific phospholipase D activity	EC:3.1.4.4	Phospholipase D	-
comp934_c0_seq2	phospholipase D alpha 1	P:GO:0046470; C:GO:0043231; F:GO:0005509; C:GO:0016020; P:GO:0016042; C:GO:0044444; F:GO:0004630; F:GO:0070290	P:phosphatidylcholine metabolic process; C:intracellular membrane-bounded organelle; F:calcium ion binding; C:membrane; P:lipid catabolic process; C:cytoplasmic part; F:phospholipase D activity; F:N-acylphosphatidylethanolamine-specific phospholipase D activity	EC:3.1.4.4	Phospholipase D	-
comp935_c0_seq1	translation initiation factor eIF-2B subunit alpha-like	P:GO:0065007; P:GO:1901566; P:GO:0044238; P:GO:0044249	P:biological regulation; P:organonitrogen compound biosynthetic process; P:primary metabolic process; P:cellular biosynthetic process	-	-	-
comp936_c0_seq2	Transposon Ty3-G Gag-Pol	P:GO:0043170; F:GO:0003824; P:GO:0044238	P:macromolecule metabolic process; F:catalytic activity; P:primary metabolic process	-	-	-
comp937_c0_seq1	40S ribosomal S9	P:GO:0045903; F:GO:0003735; C:GO:0022627; F:GO:0019843; P:GO:0006412	P:positive regulation of translational fidelity; F:structural constituent of ribosome; C:cytosolic small ribosomal subunit; F:rRNA binding; P:translation	-	-	-
comp943_c0_seq1	11-beta-hydroxysteroid dehydrogenase 1B-like	F:GO:0016491; C:GO:0016021; P:GO:0055114	F:oxidoreductase activity; C:integral component of membrane; P:oxidation-reduction process	-	-	-
comp943_c0_seq2	11-beta-hydroxysteroid dehydrogenase 1B-like	F:GO:0016491; C:GO:0016021; P:GO:0055114	F:oxidoreductase activity; C:integral component of membrane; P:oxidation-reduction process	-	-	-
comp952_c0_seq1	transcript antisense to ribosomal rna	C:GO:0016020	C:membrane	-	-	-
comp954_c0_seq1	toll interleukin-1 receptor	P:GO:0007165	P:signal transduction	-	-	-
comp954_c0_seq2	toll interleukin-1 receptor	P:GO:0007165; C:GO:0016020	P:signal transduction; C:membrane	-	-	-
comp961_c0_seq1	probable receptor kinase At5g39020	F:GO:0000166; C:GO:0016020; F:GO:0004672	F:nucleotide binding; C:membrane; F:protein kinase activity	-	-	-
comp967_c0_seq1	glucan endo-1,3-beta-glucosidase 9	P:GO:0005975; C:GO:0016021; F:GO:0004553; C:GO:0046658; F:GO:0030247	P:carbohydrate metabolic process; C:integral component of membrane; F:hydrolase activity, hydrolyzing O-glycosyl compounds; C:anchored component of plasma membrane; F:polysaccharide binding	-	-	-
comp968_c0_seq1	Structural constituent of	C:GO:0016021	C:integral component of membrane	-	-	-
comp976_c0_seq1	dof zinc finger -like	F:GO:0003677; P:GO:0006355	F:DNA binding; P:regulation of transcription, DNA-templated	-	-	-
comp976_c0_seq2	dof zinc finger -like	F:GO:0003677; P:GO:0006355	F:DNA binding; P:regulation of transcription, DNA-templated	-	-	-
comp986_c0_seq1	GDSL esterase lipase At5g03610-like	F:GO:0016787	F:hydrolase activity	-	-	-
comp988_c0_seq1	kinetochore spc25 isoform X1	C:GO:0016021	C:integral component of membrane	-	-	-
comp992_c1_seq1	NBS-LRR resistance	F:GO:0043531	F:ADP binding	-	-	-
comp994_c0_seq1	peroxidase 72-like	F:GO:0004601; P:GO:0006979; F:GO:0046872; P:GO:0098869; P:GO:0055114; C:GO:0005576; F:GO:0020037; P:GO:0042744	F:peroxidase activity; P:response to oxidative stress; F:metal ion binding; P:cellular oxidant detoxification; P:oxidation-reduction process; C:extracellular region; F:heme binding; P:hydrogen peroxide catabolic process	EC:1.11.1.7	Peroxidase	-
comp994_c0_seq2	peroxidase 72-like	F:GO:0004601; P:GO:0006979; F:GO:0046872; P:GO:0098869; P:GO:0055114; C:GO:0005576; F:GO:0020037; P:GO:0042744	F:peroxidase activity; P:response to oxidative stress; F:metal ion binding; P:cellular oxidant detoxification; P:oxidation-reduction process; C:extracellular region; F:heme binding; P:hydrogen peroxide catabolic process	EC:1.11.1.7	Peroxidase	-
comp1001_c0_seq1	NADH dehydrogenase subunit K (chloroplast)	F:GO:0000166; F:GO:0048038; F:GO:0005506; F:GO:0008137; P:GO:0019684; P:GO:0055114; F:GO:0051539; P:GO:0006810; C:GO:0005886; C:GO:0009535	F:nucleotide binding; F:quinone binding; F:iron ion binding; F:NADH dehydrogenase (ubiquinone) activity; P:photosynthesis, light reaction; P:oxidation-reduction process; F:4 iron, 4 sulfur cluster binding; P:transport; C:plasma membrane; C:chloroplast thylakoid membrane	EC:1.6.99.5; EC:1.6.99.3; EC:1.6.5.3	Acting on NADH or NADPH; NADH dehydrogenase; NADH:ubiquinone reductase (H(+)-translocating)	-
comp1012_c0_seq1	cysteine-rich receptor kinase 10	F:GO:0005524; C:GO:0016021; F:GO:0004674; P:GO:0006468	F:ATP binding; C:integral component of membrane; F:protein serine/threonine kinase activity; P:protein phosphorylation	EC:2.7.11	Transferring phosphorus-containing groups	-
comp1015_c0_seq1	laccase-9	P:GO:0046274; F:GO:0005507; C:GO:0048046; P:GO:0055114; F:GO:0052716	P:lignin catabolic process; F:copper ion binding; C:apoplast; P:oxidation-reduction process; F:hydroquinone:oxygen oxidoreductase activity	EC:1.10.3; EC:1.10.3.2	Acting on diphenols and related substances as donors; Laccase	-
comp1015_c0_seq2	laccase-9	P:GO:0046274; F:GO:0005507; C:GO:0048046; P:GO:0055114; F:GO:0052716	P:lignin catabolic process; F:copper ion binding; C:apoplast; P:oxidation-reduction process; F:hydroquinone:oxygen oxidoreductase activity	EC:1.10.3; EC:1.10.3.2	Acting on diphenols and related substances as donors; Laccase	-
comp1018_c0_seq1	disease resistance RGA3	F:GO:0043531; P:GO:0006952	F:ADP binding; P:defense response	-	-	-
comp1023_c0_seq1	60s ribosomal l26	F:GO:0003735; P:GO:0002181; P:GO:0042273; C:GO:0022625	F:structural constituent of ribosome; P:cytoplasmic translation; P:ribosomal large subunit biogenesis; C:cytosolic large ribosomal subunit	-	-	-
comp1023_c0_seq2	60S ribosomal L26	F:GO:0003735; P:GO:0002181; P:GO:0042273; C:GO:0022625	F:structural constituent of ribosome; P:cytoplasmic translation; P:ribosomal large subunit biogenesis; C:cytosolic large ribosomal subunit	-	-	-
comp1024_c0_seq1	probable inorganic phosphate transporter 1-9	P:GO:0055085; F:GO:0022857; C:GO:0016021	P:transmembrane transport; F:transmembrane transporter activity; C:integral component of membrane	-	-	-
comp1036_c0_seq1	beta-	F:GO:0005525; F:GO:0003924; C:GO:0005739; F:GO:0005200; C:GO:0005874; P:GO:0007017	F:GTP binding; F:GTPase activity; C:mitochondrion; F:structural constituent of cytoskeleton; C:microtubule; P:microtubule-based process	EC:3.6.1.15	Nucleoside-triphosphate phosphatase	-
comp1044_c0_seq1	Laccase 3	F:GO:0016722; P:GO:0046274; F:GO:0005507; C:GO:0048046; C:GO:0016021; P:GO:0055114; F:GO:0052716	F:oxidoreductase activity, oxidizing metal ions; P:lignin catabolic process; F:copper ion binding; C:apoplast; C:integral component of membrane; P:oxidation-reduction process; F:hydroquinone:oxygen oxidoreductase activity	EC:1.10.3; EC:1.10.3.2	Acting on diphenols and related substances as donors; Laccase	-
comp1044_c0_seq2	Laccase 3	F:GO:0016722; P:GO:0046274; F:GO:0005507; C:GO:0048046; C:GO:0016021; P:GO:0055114; F:GO:0052716	F:oxidoreductase activity, oxidizing metal ions; P:lignin catabolic process; F:copper ion binding; C:apoplast; C:integral component of membrane; P:oxidation-reduction process; F:hydroquinone:oxygen oxidoreductase activity	EC:1.10.3; EC:1.10.3.2	Acting on diphenols and related substances as donors; Laccase	-
comp1048_c0_seq1	DNA damage-inducible 1	C:GO:0005634; F:GO:0004190; F:GO:0031593; P:GO:0006508; C:GO:0005829	C:nucleus; F:aspartic-type endopeptidase activity; F:polyubiquitin binding; P:proteolysis; C:cytosol	EC:3.4.23	Acting on peptide bonds (peptidases)	-
comp1051_c0_seq1	cysteine-rich receptor kinase 29	F:GO:0000166; C:GO:0016020; F:GO:0004672	F:nucleotide binding; C:membrane; F:protein kinase activity	-	-	-
comp1052_c0_seq1	cytochrome P450 704C1-like	F:GO:0005506; F:GO:0016705; C:GO:0016021; P:GO:0055114; F:GO:0004497; F:GO:0020037	F:iron ion binding; F:oxidoreductase activity, acting on paired donors, with incorporation or reduction of molecular oxygen; C:integral component of membrane; P:oxidation-reduction process; F:monooxygenase activity; F:heme binding	-	-	-
comp1062_c0_seq1	conserved hypothetical protein	C:GO:0016021	C:integral component of membrane	-	-	-
comp505_c0_seq1	NADH dehydrogenase subunit 7 (chloroplast)	F:GO:0050136; F:GO:0048038; F:GO:0051287; P:GO:0019684; P:GO:0055114; P:GO:0006810; C:GO:0005886; C:GO:0009535	F:NADH dehydrogenase (quinone) activity; F:quinone binding; F:NAD binding; P:photosynthesis, light reaction; P:oxidation-reduction process; P:transport; C:plasma membrane; C:chloroplast thylakoid membrane	EC:1.6.99.5; EC:1.6.99.3	Acting on NADH or NADPH; NADH dehydrogenase	-
comp506_c0_seq1	hypothetical protein VITISV_029806	P:GO:0005975; C:GO:0016020; F:GO:0015923; F:GO:0005488	P:carbohydrate metabolic process; C:membrane; F:mannosidase activity; F:binding	-	-	-
comp513_c0_seq1	flowering locus	P:GO:0048573; F:GO:0008429; P:GO:0009909	P:photoperiodism, flowering; F:phosphatidylethanolamine binding; P:regulation of flower development	-	-	-
comp515_c0_seq2	zinc finger ZAT4-like	F:GO:0046872	F:metal ion binding	-	-	-
comp524_c0_seq1	Retrovirus-related Pol poly from transposon TNT 1-	F:GO:0003824; F:GO:0005488; P:GO:0044238; P:GO:0071704	F:catalytic activity; F:binding; P:primary metabolic process; P:organic substance metabolic process	-	-	-
comp526_c0_seq1	transcription factor MYB39-like	F:GO:0003677	F:DNA binding	-	-	-
comp527_c0_seq1	leucine-rich repeat-containing DDB_G0290503 isoform X2	C:GO:0016021	C:integral component of membrane	-	-	-
comp528_c0_seq1	probable metal-nicotianamine transporter YSL7	P:GO:0006857; P:GO:0055085; F:GO:0022857; F:GO:0015198; C:GO:0016021; C:GO:0005886	P:oligopeptide transport; P:transmembrane transport; F:transmembrane transporter activity; F:oligopeptide transporter activity; C:integral component of membrane; C:plasma membrane	-	-	-
comp532_c0_seq1	TIC 20- chloroplastic	C:GO:0009706; C:GO:0005739; C:GO:0016021	C:chloroplast inner membrane; C:mitochondrion; C:integral component of membrane	-	-	-
comp542_c0_seq1	UPF0481 At3g47200-like	C:GO:0016021	C:integral component of membrane	-	-	-
comp547_c0_seq1	DNA RNA polymerases superfamily	F:GO:0003676; P:GO:0015074	F:nucleic acid binding; P:DNA integration	-	-	-
comp547_c0_seq2	DNA RNA polymerases superfamily	F:GO:0003676; P:GO:0015074	F:nucleic acid binding; P:DNA integration	-	-	-
comp552_c1_seq1	methyltransferase 13	C:GO:0016020; F:GO:0008168	C:membrane; F:methyltransferase activity	-	-	-
comp565_c0_seq1	MATE efflux family 5	C:GO:0017119; P:GO:0055072; P:GO:0006855; F:GO:0015297; C:GO:0016021; P:GO:0003156; F:GO:0015238	C:Golgi transport complex; P:iron ion homeostasis; P:drug transmembrane transport; F:antiporter activity; C:integral component of membrane; P:regulation of animal organ formation; F:drug transmembrane transporter activity	-	-	-
comp573_c0_seq1	probable glucan 1,3-beta-glucosidase A	F:GO:0051015; P:GO:0005975; P:GO:0007015; F:GO:0004553	F:actin filament binding; P:carbohydrate metabolic process; P:actin filament organization; F:hydrolase activity, hydrolyzing O-glycosyl compounds	-	-	-
comp582_c0_seq1	probable 2-oxoglutarate-dependent dioxygenase AOP1	F:GO:0016491; F:GO:0046872; P:GO:0055114	F:oxidoreductase activity; F:metal ion binding; P:oxidation-reduction process	-	-	-
comp582_c1_seq1	probable 2-oxoglutarate-dependent dioxygenase AOP1	F:GO:0016491; F:GO:0046872; P:GO:0055114	F:oxidoreductase activity; F:metal ion binding; P:oxidation-reduction process	-	-	-
comp586_c0_seq1	transcription factor ILR3-like	F:GO:0003677; F:GO:0046983	F:DNA binding; F:protein dimerization activity	-	-	-
comp590_c0_seq1	serine threonine- kinase WNK8-like	F:GO:0005524; C:GO:0005829; F:GO:0004674; P:GO:0006468; P:GO:0035556	F:ATP binding; C:cytosol; F:protein serine/threonine kinase activity; P:protein phosphorylation; P:intracellular signal transduction	EC:2.7.11	Transferring phosphorus-containing groups	-
comp591_c0_seq1	G-type lectin S-receptor-like serine threonine- kinase At1g11330	F:GO:0005524; P:GO:0048544; C:GO:0016021; F:GO:0004674; P:GO:0006468	F:ATP binding; P:recognition of pollen; C:integral component of membrane; F:protein serine/threonine kinase activity; P:protein phosphorylation	EC:2.7.11	Transferring phosphorus-containing groups	-
comp591_c1_seq1	G-type lectin S-receptor-like serine threonine- kinase At1g11330	F:GO:0005524; P:GO:0048544; C:GO:0016021; F:GO:0004674; P:GO:0006468	F:ATP binding; P:recognition of pollen; C:integral component of membrane; F:protein serine/threonine kinase activity; P:protein phosphorylation	EC:2.7.11	Transferring phosphorus-containing groups	-
comp593_c1_seq1	transcription factor TGA5-like	P:GO:0006351; F:GO:0043565	P:transcription, DNA-templated; F:sequence-specific DNA binding	-	-	-
comp602_c0_seq1	ribosomal S19	F:GO:0003723; F:GO:0003735; C:GO:0015935; P:GO:0006412	F:RNA binding; F:structural constituent of ribosome; C:small ribosomal subunit; P:translation	-	-	-
comp605_c0_seq1	aspartic ase nepenthesin-1	F:GO:0004190; P:GO:0006508; C:GO:0009505	F:aspartic-type endopeptidase activity; P:proteolysis; C:plant-type cell wall	EC:3.4.23	Acting on peptide bonds (peptidases)	-
comp610_c0_seq1	7-deoxyloganetin glucosyltransferase-like	F:GO:0016758; P:GO:0008152	F:transferase activity, transferring hexosyl groups; P:metabolic process	-	-	-
comp613_c0_seq1	TMV resistance N-like	C:GO:0016021	C:integral component of membrane	-	-	-
comp621_c0_seq1	(-)-germacrene D synthase-like	F:GO:0000287; P:GO:0008152; F:GO:0010333	F:magnesium ion binding; P:metabolic process; F:terpene synthase activity	-	-	-
comp0_c0_seq1	PREDICTED: uncharacterized protein LOC104416890	C:GO:0016021	C:integral component of membrane	-	-	-
comp10_c0_seq1	flavonol synthase flavanone 3-hydroxylase-like	F:GO:0051213; F:GO:0005506; P:GO:0055114	F:dioxygenase activity; F:iron ion binding; P:oxidation-reduction process	-	-	-
comp14_c0_seq1	trichome birefringence-like 10	C:GO:0016021	C:integral component of membrane	-	-	-
comp14_c0_seq2	trichome birefringence-like 10	C:GO:0016021	C:integral component of membrane	-	-	-
comp20_c0_seq1	TMV resistance N-like	P:GO:0007165	P:signal transduction	-	-	-
comp24_c0_seq1	Lipoyl chloroplastic	C:GO:0009507; F:GO:0016992; F:GO:0051539; P:GO:0009107; P:GO:0009249	C:chloroplast; F:lipoate synthase activity; F:4 iron, 4 sulfur cluster binding; P:lipoate biosynthetic process; P:protein lipoylation	EC:2.8.1.8	Lipoyl synthase	-
comp25_c0_seq1	mechanosensitive ion channel 8-like	F:GO:0008381; P:GO:0034220; C:GO:0016021; P:GO:0006820; C:GO:0005886	F:mechanically-gated ion channel activity; P:ion transmembrane transport; C:integral component of membrane; P:anion transport; C:plasma membrane	-	-	-
comp26_c0_seq1	G-type lectin S-receptor-like serine threonine- kinase At4g27290	F:GO:0005524; C:GO:0009506; P:GO:0048544; C:GO:0016021; F:GO:0004674; P:GO:0006468; P:GO:0006952; C:GO:0005886	F:ATP binding; C:plasmodesma; P:recognition of pollen; C:integral component of membrane; F:protein serine/threonine kinase activity; P:protein phosphorylation; P:defense response; C:plasma membrane	EC:2.7.11	Transferring phosphorus-containing groups	-
comp27_c0_seq1	UPF0481 At3g47200-like	C:GO:0016021	C:integral component of membrane	-	-	-
comp31_c0_seq1	trichome birefringence-like 43	C:GO:0005794; P:GO:0071554; F:GO:0016413	C:Golgi apparatus; P:cell wall organization or biogenesis; F:O-acetyltransferase activity	-	-	-
comp34_c0_seq1	MIZU-KUSSEI 1-like	C:GO:0005789; P:GO:0010274; C:GO:0032541; P:GO:0009658	C:endoplasmic reticulum membrane; P:hydrotropism; C:cortical endoplasmic reticulum; P:chloroplast organization	-	-	-
comp41_c0_seq1	GTP cyclohydrolase II isoform 2	C:GO:0009570; F:GO:0003935; P:GO:0009231; C:GO:0016021; F:GO:0008686; P:GO:0016310; F:GO:0016301	C:chloroplast stroma; F:GTP cyclohydrolase II activity; P:riboflavin biosynthetic process; C:integral component of membrane; F:3,4-dihydroxy-2-butanone-4-phosphate synthase activity; P:phosphorylation; F:kinase activity	EC:3.5.4.25; EC:4.1.99.12	GTP cyclohydrolase II; 3,4-dihydroxy-2-butanone-4-phosphate synthase	-
comp42_c0_seq1	PREDICTED: uncharacterized protein LOC104449614	F:GO:0046872	F:metal ion binding	-	-	-
comp42_c0_seq2	PREDICTED: uncharacterized protein LOC104449614	F:GO:0046872	F:metal ion binding	-	-	-
comp44_c0_seq1	PREDICTED: uncharacterized protein LOC104442878	C:GO:0016021	C:integral component of membrane	-	-	-
comp46_c0_seq1	sodium hydrogen exchanger 2-like	P:GO:0009651; P:GO:0055075; F:GO:0015385; C:GO:0016021; P:GO:1902600; P:GO:0035725; C:GO:0005774; C:GO:0005886; P:GO:0006885	P:response to salt stress; P:potassium ion homeostasis; F:sodium:proton antiporter activity; C:integral component of membrane; P:hydrogen ion transmembrane transport; P:sodium ion transmembrane transport; C:vacuolar membrane; C:plasma membrane; P:regulation of pH	-	-	-
comp46_c0_seq2	Na+ H+	P:GO:0009651; P:GO:0055075; F:GO:0015385; C:GO:0016021; P:GO:1902600; P:GO:0035725; C:GO:0005774; C:GO:0005886; P:GO:0006885	P:response to salt stress; P:potassium ion homeostasis; F:sodium:proton antiporter activity; C:integral component of membrane; P:hydrogen ion transmembrane transport; P:sodium ion transmembrane transport; C:vacuolar membrane; C:plasma membrane; P:regulation of pH	-	-	-
comp55_c0_seq1	receptor-like serine threonine- kinase SD1-7	F:GO:0005524; P:GO:0048544; C:GO:0016021; F:GO:0004674; P:GO:0006468	F:ATP binding; P:recognition of pollen; C:integral component of membrane; F:protein serine/threonine kinase activity; P:protein phosphorylation	EC:2.7.11	Transferring phosphorus-containing groups	-
comp57_c0_seq1	40S ribosomal S2	C:GO:0032040; P:GO:0006407; P:GO:0045903; F:GO:0003735; C:GO:0022627; F:GO:0070181; P:GO:0006412	C:small-subunit processome; P:rRNA export from nucleus; P:positive regulation of translational fidelity; F:structural constituent of ribosome; C:cytosolic small ribosomal subunit; F:small ribosomal subunit rRNA binding; P:translation	-	-	-
comp60_c0_seq1	lupeol synthase-like	F:GO:0016853	F:isomerase activity	-	-	-
comp66_c0_seq1	haloacid dehalogenase-like hydrolase domain-containing Sgpp	P:GO:0008152; F:GO:0016787	P:metabolic process; F:hydrolase activity	-	-	-
comp66_c0_seq2	haloacid dehalogenase-like hydrolase domain-containing Sgpp	P:GO:0008152; F:GO:0016787	P:metabolic process; F:hydrolase activity	-	-	-
comp75_c0_seq1	transposase	F:GO:0003677; F:GO:0004803; P:GO:0006313	F:DNA binding; F:transposase activity; P:transposition, DNA-mediated	-	-	-
comp81_c0_seq1	ethylene-responsive transcription factor RAP2-10-like	C:GO:0005634; F:GO:0003677; F:GO:0003700; P:GO:0006351; P:GO:0006355	C:nucleus; F:DNA binding; F:transcription factor activity, sequence-specific DNA binding; P:transcription, DNA-templated; P:regulation of transcription, DNA-templated	-	-	-
comp88_c0_seq1	isoflavone 2 -hydroxylase-like	F:GO:0005506; F:GO:0016705; C:GO:0016021; P:GO:0055114; F:GO:0004497; F:GO:0020037	F:iron ion binding; F:oxidoreductase activity, acting on paired donors, with incorporation or reduction of molecular oxygen; C:integral component of membrane; P:oxidation-reduction process; F:monooxygenase activity; F:heme binding	-	-	-
comp94_c0_seq1	U-box domain-containing 13-like	C:GO:0005634; F:GO:0004842; C:GO:0005737; F:GO:0016874; P:GO:0016567	C:nucleus; F:ubiquitin-protein transferase activity; C:cytoplasm; F:ligase activity; P:protein ubiquitination	-	-	-
comp95_c0_seq1	disease resistance RGA4	F:GO:0043531; P:GO:0006952	F:ADP binding; P:defense response	-	-	-
comp98_c0_seq1	ABC transporter C family member 3-like	F:GO:0005524; F:GO:0042626; P:GO:0055085; C:GO:0016021; P:GO:0044765; P:GO:0042886	F:ATP binding; F:ATPase activity, coupled to transmembrane movement of substances; P:transmembrane transport; C:integral component of membrane; P:single-organism transport; P:amide transport	EC:3.6.1.3; EC:3.6.1.15	Adenosinetriphosphatase; Nucleoside-triphosphate phosphatase	-
comp99_c0_seq1	60S ribosomal L30	F:GO:0003735; F:GO:0030627; P:GO:0048025; C:GO:0022625; P:GO:0006364; P:GO:0006412	F:structural constituent of ribosome; F:pre-mRNA 5'-splice site binding; P:negative regulation of mRNA splicing, via spliceosome; C:cytosolic large ribosomal subunit; P:rRNA processing; P:translation	-	-	-
comp106_c0_seq1	E3 ubiquitin- ligase UPL5-like	F:GO:0004842; F:GO:0016874; P:GO:0016567	F:ubiquitin-protein transferase activity; F:ligase activity; P:protein ubiquitination	-	-	-
comp116_c0_seq1	uncharacterized transporter -like	P:GO:0055085; C:GO:0016021	P:transmembrane transport; C:integral component of membrane	-	-	-
comp117_c0_seq1	mannitol 1-phosphate dehydrogenase	F:GO:0008926; F:GO:0050662; P:GO:0019594; P:GO:0055114; C:GO:0005576	F:mannitol-1-phosphate 5-dehydrogenase activity; F:coenzyme binding; P:mannitol metabolic process; P:oxidation-reduction process; C:extracellular region	EC:1.1.1.17	Mannitol-1-phosphate 5-dehydrogenase	-
comp117_c1_seq1	mannitol 1-phosphate dehydrogenase	F:GO:0008926; F:GO:0050662; P:GO:0019594; P:GO:0055114; C:GO:0005576	F:mannitol-1-phosphate 5-dehydrogenase activity; F:coenzyme binding; P:mannitol metabolic process; P:oxidation-reduction process; C:extracellular region	EC:1.1.1.17	Mannitol-1-phosphate 5-dehydrogenase	-
comp767_c0_seq2	S-adenosyl-L-methionine-dependent methyltransferases superfamily	F:GO:0008168; P:GO:0032259	F:methyltransferase activity; P:methylation	-	-	-
comp787_c1_seq1	UPF0481 At3g47200-like	C:GO:0016020	C:membrane	-	-	-
comp792_c1_seq1	S-(hydroxymethyl)glutathione dehydrogenase	F:GO:0008270; P:GO:0000947; P:GO:0015031; P:GO:0006069; C:GO:0000139; F:GO:0004022; C:GO:0005634; P:GO:0033859; P:GO:0006888; C:GO:0005801; P:GO:0046294; C:GO:0016021; F:GO:0051903; C:GO:0005829; F:GO:0033833	F:zinc ion binding; P:amino acid catabolic process to alcohol via Ehrlich pathway; P:protein transport; P:ethanol oxidation; C:Golgi membrane; F:alcohol dehydrogenase (NAD) activity; C:nucleus; P:furaldehyde metabolic process; P:ER to Golgi vesicle-mediated transport; C:cis-Golgi network; P:formaldehyde catabolic process; C:integral component of membrane; F:S-(hydroxymethyl)glutathione dehydrogen…	EC:1.1.1.284; EC:1.1.1.1	S-(hydroxymethyl)glutathione dehydrogenase; Alcohol dehydrogenase	-
comp796_c0_seq1	DNA-directed RNA polymerases IV and V subunit 2-like	F:GO:0003677; F:GO:0003899; F:GO:0032549; P:GO:0006351; C:GO:0016021	F:DNA binding; F:DNA-directed 5'-3' RNA polymerase activity; F:ribonucleoside binding; P:transcription, DNA-templated; C:integral component of membrane	EC:2.7.7.6	DNA-directed RNA polymerase	-
comp809_c0_seq1	multidrug resistance	F:GO:0005524; P:GO:0006855; C:GO:0016021; P:GO:0042908; F:GO:0008559; F:GO:0015415; P:GO:0035435	F:ATP binding; P:drug transmembrane transport; C:integral component of membrane; P:xenobiotic transport; F:xenobiotic-transporting ATPase activity; F:ATPase-coupled phosphate ion transmembrane transporter activity; P:phosphate ion transmembrane transport	EC:3.6.3.27; EC:3.6.1.3; EC:3.6.3.44; EC:3.6.1.15	Phosphate-transporting ATPase; Adenosinetriphosphatase; Xenobiotic-transporting ATPase; Nucleoside-triphosphate phosphatase	-
comp809_c1_seq1	multidrug resistance	F:GO:0005524; F:GO:0042626; P:GO:0055085; C:GO:0016021	F:ATP binding; F:ATPase activity, coupled to transmembrane movement of substances; P:transmembrane transport; C:integral component of membrane	EC:3.6.1.3; EC:3.6.1.15	Adenosinetriphosphatase; Nucleoside-triphosphate phosphatase	-
comp814_c0_seq1	nuclear factor brain-like	C:GO:0005634; F:GO:0003677; F:GO:0008270; P:GO:0006351; P:GO:0006355	C:nucleus; F:DNA binding; F:zinc ion binding; P:transcription, DNA-templated; P:regulation of transcription, DNA-templated	-	-	-
comp816_c0_seq1	digalactosyldiacylglycerol synthase chloroplastic	F:GO:0016757	F:transferase activity, transferring glycosyl groups	-	-	-
comp821_c0_seq1	hypothetical protein EUGRSUZ_I01944	F:GO:0003723; F:GO:0003735; C:GO:0016021; P:GO:0042254; C:GO:0022625; P:GO:0006412	F:RNA binding; F:structural constituent of ribosome; C:integral component of membrane; P:ribosome biogenesis; C:cytosolic large ribosomal subunit; P:translation	-	-	-
comp821_c1_seq1	PREDICTED: uncharacterized protein LOC104419363	F:GO:0003735; C:GO:0016021; C:GO:0005840; P:GO:0006412	F:structural constituent of ribosome; C:integral component of membrane; C:ribosome; P:translation	-	-	-
comp825_c0_seq1	cytochrome P450 734A1	F:GO:0005506; F:GO:0016705; F:GO:0008395; C:GO:0016021; F:GO:0050616; P:GO:0016131; P:GO:0055114; P:GO:0010268; F:GO:0020037	F:iron ion binding; F:oxidoreductase activity, acting on paired donors, with incorporation or reduction of molecular oxygen; F:steroid hydroxylase activity; C:integral component of membrane; F:secologanin synthase activity; P:brassinosteroid metabolic process; P:oxidation-reduction process; P:brassinosteroid homeostasis; F:heme binding	EC:1.3.3.9	Secologanin synthase	-
comp825_c0_seq2	cytochrome P450 734A1	F:GO:0005506; F:GO:0016705; F:GO:0008395; C:GO:0016021; F:GO:0050616; P:GO:0016131; P:GO:0055114; P:GO:0010268; F:GO:0020037	F:iron ion binding; F:oxidoreductase activity, acting on paired donors, with incorporation or reduction of molecular oxygen; F:steroid hydroxylase activity; C:integral component of membrane; F:secologanin synthase activity; P:brassinosteroid metabolic process; P:oxidation-reduction process; P:brassinosteroid homeostasis; F:heme binding	EC:1.3.3.9	Secologanin synthase	-
comp837_c0_seq1	G-type lectin S-receptor-like serine threonine- kinase At2g19130	F:GO:0005524; P:GO:0048544; C:GO:0016021; F:GO:0004674; P:GO:0006468	F:ATP binding; P:recognition of pollen; C:integral component of membrane; F:protein serine/threonine kinase activity; P:protein phosphorylation	EC:2.7.11	Transferring phosphorus-containing groups	-
comp852_c0_seq1	beta- insoluble isoenzyme 1-like	P:GO:0005975; C:GO:0016021; F:GO:0004575	P:carbohydrate metabolic process; C:integral component of membrane; F:sucrose alpha-glucosidase activity	EC:3.2.1.26; EC:3.2.1.48	Beta-fructofuranosidase; Sucrose alpha-glucosidase	-
comp859_c1_seq1	indole-3-acetic acid-amido synthetase	C:GO:0009941	C:chloroplast envelope	-	-	-
comp864_c0_seq1	6-phosphogluconate dehydrogenase	F:GO:0050661; P:GO:0009051; F:GO:0004616; C:GO:0016021; C:GO:0005829; P:GO:0055114	F:NADP binding; P:pentose-phosphate shunt, oxidative branch; F:phosphogluconate dehydrogenase (decarboxylating) activity; C:integral component of membrane; C:cytosol; P:oxidation-reduction process	EC:1.1.1.44	Phosphogluconate dehydrogenase (NADP(+)-dependent, decarboxylating)	-
comp865_c0_seq1	2-C-methyl-D-erythritol 4-phosphate chloroplastic	C:GO:0009507; F:GO:0016779	C:chloroplast; F:nucleotidyltransferase activity	-	-	-
comp881_c0_seq1	NRT1 PTR FAMILY -like	P:GO:0006857; C:GO:0016021; F:GO:0005215	P:oligopeptide transport; C:integral component of membrane; F:transporter activity	-	-	-
comp886_c0_seq1	probable LRR receptor-like serine threonine- kinase At3g47570	F:GO:0005524; C:GO:0016021; F:GO:0004674; P:GO:0006468	F:ATP binding; C:integral component of membrane; F:protein serine/threonine kinase activity; P:protein phosphorylation	EC:2.7.11	Transferring phosphorus-containing groups	-
comp886_c0_seq2	probable LRR receptor-like serine threonine- kinase At3g47570	F:GO:0005524; C:GO:0016021; F:GO:0004674; P:GO:0006468	F:ATP binding; C:integral component of membrane; F:protein serine/threonine kinase activity; P:protein phosphorylation	EC:2.7.11	Transferring phosphorus-containing groups	-
comp889_c0_seq1	nuclear export mediator factor NEMF	F:GO:0003676; C:GO:0005634; F:GO:0008270; P:GO:0009793; C:GO:0016021	F:nucleic acid binding; C:nucleus; F:zinc ion binding; P:embryo development ending in seed dormancy; C:integral component of membrane	-	-	-
comp890_c0_seq1	kinase PVPK-1	C:GO:0005634; F:GO:0005524; C:GO:0005737; F:GO:0004674; P:GO:0006468; C:GO:0005886; P:GO:0035556	C:nucleus; F:ATP binding; C:cytoplasm; F:protein serine/threonine kinase activity; P:protein phosphorylation; C:plasma membrane; P:intracellular signal transduction	EC:2.7.11	Transferring phosphorus-containing groups	-
comp891_c0_seq1	heat shock 70 kda	C:GO:0005634; F:GO:0005524; P:GO:0006616; C:GO:0005737; F:GO:0051082; P:GO:0006457	C:nucleus; F:ATP binding; P:SRP-dependent cotranslational protein targeting to membrane, translocation; C:cytoplasm; F:unfolded protein binding; P:protein folding	-	-	-
comp902_c0_seq1	probable LRR receptor-like serine threonine- kinase At2g28960	F:GO:0005524; C:GO:0016021; F:GO:0004674; P:GO:0006468	F:ATP binding; C:integral component of membrane; F:protein serine/threonine kinase activity; P:protein phosphorylation	EC:2.7.11	Transferring phosphorus-containing groups	-
comp255_c0_seq1	uridine kinase 5	F:GO:0005525; F:GO:0005524; C:GO:0009507; F:GO:0004845; P:GO:0006206; F:GO:0004849; C:GO:0005829; P:GO:0044211; P:GO:0016310; P:GO:0044206	F:GTP binding; F:ATP binding; C:chloroplast; F:uracil phosphoribosyltransferase activity; P:pyrimidine nucleobase metabolic process; F:uridine kinase activity; C:cytosol; P:CTP salvage; P:phosphorylation; P:UMP salvage	EC:2.7.1.48; EC:2.4.2.9	Uridine kinase; Uracil phosphoribosyltransferase	-
comp255_c0_seq2	uridine kinase 5	F:GO:0005524; F:GO:0016757; F:GO:0004849; P:GO:0044211; P:GO:0016310; P:GO:0044206	F:ATP binding; F:transferase activity, transferring glycosyl groups; F:uridine kinase activity; P:CTP salvage; P:phosphorylation; P:UMP salvage	EC:2.7.1.48	Uridine kinase	-
comp260_c0_seq1	cell wall and vascular inhibitor of beta-fructosidase	P:GO:0043086; F:GO:0004857	P:negative regulation of catalytic activity; F:enzyme inhibitor activity	-	-	-
comp261_c0_seq1	beta-galactosidase 8	P:GO:0005975; C:GO:0005618; C:GO:0048046; C:GO:0016021; F:GO:0030246; C:GO:0005773; F:GO:0004565	P:carbohydrate metabolic process; C:cell wall; C:apoplast; C:integral component of membrane; F:carbohydrate binding; C:vacuole; F:beta-galactosidase activity	EC:3.2.1.23	Beta-galactosidase	-
comp265_c0_seq1	DEAD DEAH box helicase	F:GO:0003676; F:GO:0005524; P:GO:0006281; P:GO:0016192; C:GO:0016020; F:GO:0004386	F:nucleic acid binding; F:ATP binding; P:DNA repair; P:vesicle-mediated transport; C:membrane; F:helicase activity	EC:3.6.1.15	Nucleoside-triphosphate phosphatase	-
comp266_c0_seq1	endo-1,3 1,4-beta-D-glucanase-like	F:GO:0016787	F:hydrolase activity	-	-	-
comp268_c0_seq1	G-type lectin S-receptor-like serine threonine- kinase RLK1	F:GO:0005524; P:GO:0048544; C:GO:0016021; F:GO:0004674; P:GO:0006468; C:GO:0005886	F:ATP binding; P:recognition of pollen; C:integral component of membrane; F:protein serine/threonine kinase activity; P:protein phosphorylation; C:plasma membrane	EC:2.7.11	Transferring phosphorus-containing groups	-
comp272_c0_seq1	zinc transporter 8-like	C:GO:0016021; F:GO:0005385; P:GO:0071577	C:integral component of membrane; F:zinc ion transmembrane transporter activity; P:zinc II ion transmembrane transport	-	-	-
comp282_c0_seq1	trichome birefringence-like 2	C:GO:0005794; P:GO:0071554; F:GO:0005488; F:GO:0016413	C:Golgi apparatus; P:cell wall organization or biogenesis; F:binding; F:O-acetyltransferase activity	-	-	-
comp283_c0_seq1	dnaJ ERDJ2A-like	C:GO:0030176; C:GO:0005886	C:integral component of endoplasmic reticulum membrane; C:plasma membrane	-	-	-
comp285_c0_seq1	gibberellic acid methyltransferase 2	F:GO:0008168	F:methyltransferase activity	-	-	-
comp289_c0_seq1	rho GTPase-activating 5	P:GO:0007165	P:signal transduction	-	-	-
comp291_c0_seq1	BRASSINAZOLE-RESISTANT 2-like	F:GO:0003700; P:GO:0006351; P:GO:0006355; P:GO:0009742	F:transcription factor activity, sequence-specific DNA binding; P:transcription, DNA-templated; P:regulation of transcription, DNA-templated; P:brassinosteroid mediated signaling pathway	-	-	-
comp293_c0_seq1	GDSL esterase lipase 5-like	F:GO:0016788	F:hydrolase activity, acting on ester bonds	-	-	-
comp296_c0_seq1	probable aldo-keto reductase 2	F:GO:0016491; P:GO:0055114	F:oxidoreductase activity; P:oxidation-reduction process	-	-	-
comp299_c0_seq1	peroxidase 70-like	F:GO:0004601; P:GO:0006979; F:GO:0046872; P:GO:0098869; P:GO:0055114; C:GO:0005576; F:GO:0020037; P:GO:0042744	F:peroxidase activity; P:response to oxidative stress; F:metal ion binding; P:cellular oxidant detoxification; P:oxidation-reduction process; C:extracellular region; F:heme binding; P:hydrogen peroxide catabolic process	EC:1.11.1.7	Peroxidase	-
comp300_c0_seq1	probable aldo-keto reductase 2	C:GO:0016021	C:integral component of membrane	-	-	-
comp302_c0_seq1	ATP synthase subunit 6 (mitochondrion)	F:GO:0015078; C:GO:0045263; C:GO:0016021; C:GO:0005743; P:GO:0015986	F:hydrogen ion transmembrane transporter activity; C:proton-transporting ATP synthase complex, coupling factor F(o); C:integral component of membrane; C:mitochondrial inner membrane; P:ATP synthesis coupled proton transport	-	-	-
comp311_c0_seq2	cytochrome c oxidase subunit 6b-1-like	F:GO:0004129; F:GO:0005507; C:GO:0005739; P:GO:0009853; P:GO:1902600; C:GO:0009535	F:cytochrome-c oxidase activity; F:copper ion binding; C:mitochondrion; P:photorespiration; P:hydrogen ion transmembrane transport; C:chloroplast thylakoid membrane	EC:1.9.3.1	Cytochrome-c oxidase	-
comp315_c0_seq1	flagellar motor	C:GO:0016021; C:GO:0009279	C:integral component of membrane; C:cell outer membrane	-	-	-
comp317_c0_seq1	UDP-glucose iridoid glucosyltransferase-like	F:GO:0016758; P:GO:0008152	F:transferase activity, transferring hexosyl groups; P:metabolic process	-	-	-
comp319_c0_seq1	eukaryotic translation initiation factor 3 subunit C-like	F:GO:0003743; P:GO:0001731; C:GO:0016282; C:GO:0033290; F:GO:0031369; P:GO:0006446; C:GO:0005852	F:translation initiation factor activity; P:formation of translation preinitiation complex; C:eukaryotic 43S preinitiation complex; C:eukaryotic 48S preinitiation complex; F:translation initiation factor binding; P:regulation of translational initiation; C:eukaryotic translation initiation factor 3 complex	-	-	-
comp320_c0_seq1	MLO 4	P:GO:0009607; F:GO:0005516; C:GO:0016021; P:GO:0006952; C:GO:0005886	P:response to biotic stimulus; F:calmodulin binding; C:integral component of membrane; P:defense response; C:plasma membrane	-	-	-
comp324_c0_seq1	nadh-ubiquinone oxidoreductase subunit	F:GO:0009055; C:GO:0016020; F:GO:0008137; P:GO:0055114	F:electron carrier activity; C:membrane; F:NADH dehydrogenase (ubiquinone) activity; P:oxidation-reduction process	EC:1.6.99.5; EC:1.6.99.3; EC:1.6.5.3	Acting on NADH or NADPH; NADH dehydrogenase; NADH:ubiquinone reductase (H(+)-translocating)	-
comp332_c0_seq1	probable serine threonine- kinase At1g18390	F:GO:0005488	F:binding	-	-	-
comp338_c0_seq1	NRT1 PTR FAMILY -like	F:GO:0003824; P:GO:0008152; C:GO:0016021; P:GO:0006810; F:GO:0005215	F:catalytic activity; P:metabolic process; C:integral component of membrane; P:transport; F:transporter activity	-	-	-
comp338_c0_seq2	NRT1 PTR FAMILY -like	F:GO:0003824; P:GO:0008152; C:GO:0016021; P:GO:0006810; F:GO:0005215	F:catalytic activity; P:metabolic process; C:integral component of membrane; P:transport; F:transporter activity	-	-	-
comp342_c0_seq1	calcium-transporting ATPase plasma membrane-type-like isoform X1	C:GO:0005887; F:GO:0005524; F:GO:0005516; F:GO:0046872; C:GO:0043231; P:GO:0070588; F:GO:0005388	C:integral component of plasma membrane; F:ATP binding; F:calmodulin binding; F:metal ion binding; C:intracellular membrane-bounded organelle; P:calcium ion transmembrane transport; F:calcium-transporting ATPase activity	EC:3.6.1.3; EC:3.6.3.8; EC:3.6.1.15	Adenosinetriphosphatase; Calcium-transporting ATPase; Nucleoside-triphosphate phosphatase	-
comp362_c0_seq1	UDP-glycosyltransferase 88A1-like	P:GO:0052696; F:GO:0080043; C:GO:0043231; F:GO:0080044; F:GO:0080045; C:GO:0016021; F:GO:0080046; C:GO:0005829; P:GO:0009813	P:flavonoid glucuronidation; F:quercetin 3-O-glucosyltransferase activity; C:intracellular membrane-bounded organelle; F:quercetin 7-O-glucosyltransferase activity; F:quercetin 3'-O-glucosyltransferase activity; C:integral component of membrane; F:quercetin 4'-O-glucosyltransferase activity; C:cytosol; P:flavonoid biosynthetic process	-	-	-
comp389_c0_seq1	probable 2-oxoglutarate-dependent dioxygenase AOP1	F:GO:0016491	F:oxidoreductase activity	-	-	-
comp623_c0_seq1	wall-associated receptor kinase-like 1	F:GO:0005524; F:GO:0005509; C:GO:0016021; F:GO:0004674; P:GO:0006468; F:GO:0030247	F:ATP binding; F:calcium ion binding; C:integral component of membrane; F:protein serine/threonine kinase activity; P:protein phosphorylation; F:polysaccharide binding	EC:2.7.11	Transferring phosphorus-containing groups	-
comp628_c0_seq1	probable carboxylesterase 15	P:GO:0008152; F:GO:0016787	P:metabolic process; F:hydrolase activity	-	-	-
comp628_c1_seq1	probable carboxylesterase 15	P:GO:0008152; F:GO:0052689	P:metabolic process; F:carboxylic ester hydrolase activity	EC:3.1.1.1	Carboxylesterase	-
comp630_c0_seq1	agamous-like MADS-box AGL62	F:GO:0005488	F:binding	-	-	-
comp634_c1_seq1	persulfide dioxygenase ETHE1 mitochondrial-like	F:GO:0016788; P:GO:0009793; C:GO:0005739; P:GO:0006508; C:GO:0016021; F:GO:0004185; P:GO:0055114; P:GO:0009960; F:GO:0050313	F:hydrolase activity, acting on ester bonds; P:embryo development ending in seed dormancy; C:mitochondrion; P:proteolysis; C:integral component of membrane; F:serine-type carboxypeptidase activity; P:oxidation-reduction process; P:endosperm development; F:sulfur dioxygenase activity	EC:1.13.11; EC:3.4.21; EC:3.4.16; EC:1.13.11.18	Acting on single donors with incorporation of molecular oxygen (oxygenases). The oxygen incorporated need not be derived from O(2); Acting on peptide bonds (peptidases); Acting on peptide bonds (peptidases); Persulfide dioxygenase	-
comp635_c0_seq1	bifunctional catalase-peroxidase cat2	F:GO:0046872; F:GO:0004096; P:GO:0098869; C:GO:0005829; P:GO:0055114; P:GO:0070301; C:GO:0005576; F:GO:0020037; P:GO:0042744	F:metal ion binding; F:catalase activity; P:cellular oxidant detoxification; C:cytosol; P:oxidation-reduction process; P:cellular response to hydrogen peroxide; C:extracellular region; F:heme binding; P:hydrogen peroxide catabolic process	EC:1.11.1.7; EC:1.11.1.6	Peroxidase; Catalase	-
comp639_c0_seq1	rolling stone-like isoform X1	C:GO:0016021	C:integral component of membrane	-	-	-
comp651_c0_seq1	serine threonine- kinase SMG1-like	F:GO:0016740; P:GO:0044237	F:transferase activity; P:cellular metabolic process	-	-	-
comp651_c0_seq2	serine threonine- kinase SMG1-like	F:GO:0016740; P:GO:0044237	F:transferase activity; P:cellular metabolic process	-	-	-
comp657_c0_seq1	magnesium transporter MRS2-1-like	C:GO:0016021; F:GO:0015095; P:GO:1903830; C:GO:0009536	C:integral component of membrane; F:magnesium ion transmembrane transporter activity; P:magnesium ion transmembrane transport; C:plastid	-	-	-
comp670_c0_seq1	Duplicated homeodomain-like superfamily	F:GO:0003677	F:DNA binding	-	-	-
comp670_c0_seq2	Duplicated homeodomain-like superfamily	F:GO:0003677	F:DNA binding	-	-	-
comp679_c0_seq1	E3 ubiquitin- ligase UPL2-like	F:GO:0004842; F:GO:0016874; P:GO:0016567	F:ubiquitin-protein transferase activity; F:ligase activity; P:protein ubiquitination	-	-	-
comp694_c0_seq1	dof zinc finger -like	F:GO:0044212; P:GO:0006355	F:transcription regulatory region DNA binding; P:regulation of transcription, DNA-templated	-	-	-
comp695_c0_seq1	wall-associated receptor kinase-like 16	F:GO:0005524; F:GO:0005509; C:GO:0016021; F:GO:0004674; P:GO:0006468; F:GO:0030247	F:ATP binding; F:calcium ion binding; C:integral component of membrane; F:protein serine/threonine kinase activity; P:protein phosphorylation; F:polysaccharide binding	EC:2.7.11	Transferring phosphorus-containing groups	-
comp698_c0_seq1	LRR receptor-like serine threonine- kinase GSO1	C:GO:0016021	C:integral component of membrane	-	-	-
comp701_c1_seq1	Proline-rich receptor kinase PERK4	F:GO:0000166; P:GO:0007165; C:GO:0016020; C:GO:0044464; P:GO:0016310; F:GO:0004674	F:nucleotide binding; P:signal transduction; C:membrane; C:cell part; P:phosphorylation; F:protein serine/threonine kinase activity	EC:2.7.11	Transferring phosphorus-containing groups	-
comp706_c0_seq1	probable carbohydrate esterase At4g34215	C:GO:0016020	C:membrane	-	-	-
comp711_c0_seq1	formamidase isoform X2	F:GO:0004328	F:formamidase activity	EC:3.5.1.49	Formamidase	-
comp712_c0_seq1	pentatricopeptide repeat-containing At2g35130	C:GO:0016020	C:membrane	-	-	-
comp718_c0_seq1	DNA RNA polymerases superfamily	F:GO:0003676; P:GO:0015074	F:nucleic acid binding; P:DNA integration	-	-	-
comp718_c0_seq2	Integrase catalytic	F:GO:0003676; P:GO:0015074	F:nucleic acid binding; P:DNA integration	-	-	-
comp721_c0_seq1	NRT1 PTR FAMILY -like	P:GO:0006857; C:GO:0016021; F:GO:0005215	P:oligopeptide transport; C:integral component of membrane; F:transporter activity	-	-	-
comp724_c0_seq1	alkaline phosphatase	P:GO:0061024; C:GO:0030176	P:membrane organization; C:integral component of endoplasmic reticulum membrane	-	-	-
comp724_c1_seq1	alkaline phosphatase	P:GO:0061024; C:GO:0030176	P:membrane organization; C:integral component of endoplasmic reticulum membrane	-	-	-
comp725_c0_seq1	probable GPI-anchored adhesin PGA55 isoform X1	C:GO:0016020	C:membrane	-	-	-
comp728_c0_seq1	tetraspanin-8-like	C:GO:0016020	C:membrane	-	-	-
comp729_c0_seq1	G-type lectin S-receptor-like serine threonine- kinase SD1-29	F:GO:0005524; P:GO:0048544; C:GO:0016021; F:GO:0004674; P:GO:0006468	F:ATP binding; P:recognition of pollen; C:integral component of membrane; F:protein serine/threonine kinase activity; P:protein phosphorylation	EC:2.7.11	Transferring phosphorus-containing groups	-
comp741_c0_seq1	transposase [	F:GO:0003677; F:GO:0004803; P:GO:0006313	F:DNA binding; F:transposase activity; P:transposition, DNA-mediated	-	-	-
comp741_c1_seq1	MULTISPECIES: transposase	F:GO:0003677; F:GO:0004803; P:GO:0006313	F:DNA binding; F:transposase activity; P:transposition, DNA-mediated	-	-	-
comp742_c0_seq1	40S ribosomal S8	P:GO:0000462; F:GO:0003735; C:GO:0022627; P:GO:0006412	P:maturation of SSU-rRNA from tricistronic rRNA transcript (SSU-rRNA, 5.8S rRNA, LSU-rRNA); F:structural constituent of ribosome; C:cytosolic small ribosomal subunit; P:translation	-	-	-
comp747_c0_seq1	peroxisomal catalase	P:GO:0006913; P:GO:0006979; F:GO:0046872; F:GO:0004096; P:GO:0098869; F:GO:0017056; P:GO:0055114; C:GO:0005643; F:GO:0020037; P:GO:0042744	P:nucleocytoplasmic transport; P:response to oxidative stress; F:metal ion binding; F:catalase activity; P:cellular oxidant detoxification; F:structural constituent of nuclear pore; P:oxidation-reduction process; C:nuclear pore; F:heme binding; P:hydrogen peroxide catabolic process	EC:1.11.1.7; EC:1.11.1.6	Peroxidase; Catalase	-
comp749_c0_seq1	multidrug resistance	F:GO:0005524; P:GO:0006855; C:GO:0016021; P:GO:0042908; F:GO:0008559; F:GO:0015415; P:GO:0035435	F:ATP binding; P:drug transmembrane transport; C:integral component of membrane; P:xenobiotic transport; F:xenobiotic-transporting ATPase activity; F:ATPase-coupled phosphate ion transmembrane transporter activity; P:phosphate ion transmembrane transport	EC:3.6.3.27; EC:3.6.1.3; EC:3.6.3.44; EC:3.6.1.15	Phosphate-transporting ATPase; Adenosinetriphosphatase; Xenobiotic-transporting ATPase; Nucleoside-triphosphate phosphatase	-
comp757_c0_seq1	methionine aminopeptidase chloroplastic-like	C:GO:0009507; P:GO:0070084; F:GO:0046872; C:GO:0016020; P:GO:0006508; F:GO:0070006	C:chloroplast; P:protein initiator methionine removal; F:metal ion binding; C:membrane; P:proteolysis; F:metalloaminopeptidase activity	EC:3.4.11	Acting on peptide bonds (peptidases)	-
comp767_c0_seq1	S-adenosyl-L-methionine-dependent methyltransferases superfamily	F:GO:0008168; P:GO:0032259	F:methyltransferase activity; P:methylation	-	-	-
comp391_c0_seq1	trichome birefringence-like 33	C:GO:0009507; C:GO:0016021; F:GO:1990538; C:GO:0005794; P:GO:1990937; P:GO:0009834	C:chloroplast; C:integral component of membrane; F:xylan O-acetyltransferase activity; C:Golgi apparatus; P:xylan acetylation; P:plant-type secondary cell wall biogenesis	-	-	-
comp392_c0_seq1	60S acidic ribosomal P0	C:GO:0016020; P:GO:0042254; C:GO:0005840	C:membrane; P:ribosome biogenesis; C:ribosome	-	-	-
comp397_c0_seq1	probable glycosyltransferase At5g03795	F:GO:0050508; C:GO:0016021	F:glucuronosyl-N-acetylglucosaminyl-proteoglycan 4-alpha-N-acetylglucosaminyltransferase activity; C:integral component of membrane	EC:2.4.1.224	Glucuronosyl-N-acetylglucosaminyl-proteoglycan 4-alpha-N-	-
comp401_c0_seq1	GDSL esterase lipase At1g09390-like	F:GO:0016788	F:hydrolase activity, acting on ester bonds	-	-	-
comp401_c0_seq2	GDSL esterase lipase At1g09390-like	F:GO:0016788	F:hydrolase activity, acting on ester bonds	-	-	-
comp402_c0_seq1	boron transporter 4	P:GO:0015698; C:GO:0005887; P:GO:0051453; P:GO:0098656; F:GO:0005452	P:inorganic anion transport; C:integral component of plasma membrane; P:regulation of intracellular pH; P:anion transmembrane transport; F:inorganic anion exchanger activity	-	-	-
comp418_c0_seq1	TMV resistance N-like	F:GO:0003676; F:GO:0005524; P:GO:0007165; F:GO:0008168; F:GO:0043531; P:GO:0006952; P:GO:0032259	F:nucleic acid binding; F:ATP binding; P:signal transduction; F:methyltransferase activity; F:ADP binding; P:defense response; P:methylation	-	-	-
comp423_c0_seq1	glutamate receptor -like	P:GO:0006811; C:GO:0016021; P:GO:0035235; F:GO:0004970	P:ion transport; C:integral component of membrane; P:ionotropic glutamate receptor signaling pathway; F:ionotropic glutamate receptor activity	-	-	-
comp425_c0_seq1	probable RNA helicase SDE3	C:GO:0016020; F:GO:0004386	C:membrane; F:helicase activity	EC:3.6.1.15	Nucleoside-triphosphate phosphatase	-
comp432_c0_seq1	hypothetical protein AUEXF2481DRAFT_43876	P:GO:0006913; F:GO:0017056; C:GO:0005643	P:nucleocytoplasmic transport; F:structural constituent of nuclear pore; C:nuclear pore	-	-	-
comp437_c0_seq1	cytokinin hydroxylase-like	F:GO:0005506; F:GO:0016705; C:GO:0016021; P:GO:0055114; F:GO:0004497; F:GO:0020037	F:iron ion binding; F:oxidoreductase activity, acting on paired donors, with incorporation or reduction of molecular oxygen; C:integral component of membrane; P:oxidation-reduction process; F:monooxygenase activity; F:heme binding	-	-	-
comp440_c0_seq1	trichome birefringence-like 38	C:GO:0005794; P:GO:0071554; F:GO:0016413	C:Golgi apparatus; P:cell wall organization or biogenesis; F:O-acetyltransferase activity	-	-	-
comp444_c0_seq1	4-coumarate	P:GO:0008152; F:GO:0016874	P:metabolic process; F:ligase activity	-	-	-
comp446_c0_seq1	endo-1,3 1,4-beta-D-glucanase-like	C:GO:0005634; P:GO:0009651; C:GO:0048046; C:GO:0005829; C:GO:0005886; F:GO:0016787	C:nucleus; P:response to salt stress; C:apoplast; C:cytosol; C:plasma membrane; F:hydrolase activity	-	-	-
comp446_c0_seq2	endo-1,3 1,4-beta-D-glucanase-like	C:GO:0005634; C:GO:0048046; C:GO:0005829; C:GO:0005886; F:GO:0016787	C:nucleus; C:apoplast; C:cytosol; C:plasma membrane; F:hydrolase activity	-	-	-
comp450_c0_seq1	probable LRR receptor-like serine threonine- kinase At3g47570	F:GO:0005524; C:GO:0016021; F:GO:0004674; P:GO:0006468	F:ATP binding; C:integral component of membrane; F:protein serine/threonine kinase activity; P:protein phosphorylation	EC:2.7.11	Transferring phosphorus-containing groups	-
comp455_c0_seq1	phospho-2-dehydro-3-deoxyheptonate aldolase chloroplastic-like	P:GO:0009073; C:GO:0016020; C:GO:0009534; F:GO:0003849	P:aromatic amino acid family biosynthetic process; C:membrane; C:chloroplast thylakoid; F:3-deoxy-7-phosphoheptulonate synthase activity	EC:2.5.1.54	3-deoxy-7-phosphoheptulonate synthase	-
comp456_c0_seq1	staphylococcal-like nuclease CAN2	F:GO:0000166; P:GO:0090304; F:GO:0003824	F:nucleotide binding; P:nucleic acid metabolic process; F:catalytic activity	-	-	-
comp457_c0_seq1	UPF0481 At3g47200-like	C:GO:0016021	C:integral component of membrane	-	-	-
comp461_c0_seq1	leucine-rich repeat receptor-like serine threonine- kinase At2g24130	F:GO:0005524; C:GO:0016021; F:GO:0004674; P:GO:0006468	F:ATP binding; C:integral component of membrane; F:protein serine/threonine kinase activity; P:protein phosphorylation	EC:2.7.11	Transferring phosphorus-containing groups	-
comp461_c0_seq2	leucine-rich repeat receptor-like serine threonine- kinase At2g24130	F:GO:0005524; F:GO:0016491; C:GO:0016021; P:GO:0055114; F:GO:0004674; P:GO:0006468	F:ATP binding; F:oxidoreductase activity; C:integral component of membrane; P:oxidation-reduction process; F:protein serine/threonine kinase activity; P:protein phosphorylation	EC:2.7.11	Transferring phosphorus-containing groups	-
comp466_c0_seq1	vam6 Vps39	P:GO:0016192; P:GO:0097576; P:GO:0006886; C:GO:0005622; C:GO:0030897	P:vesicle-mediated transport; P:vacuole fusion; P:intracellular protein transport; C:intracellular; C:HOPS complex	-	-	-
comp466_c0_seq2	vam6 Vps39	P:GO:0016192; P:GO:0097576; P:GO:0006886; C:GO:0005622; C:GO:0030897	P:vesicle-mediated transport; P:vacuole fusion; P:intracellular protein transport; C:intracellular; C:HOPS complex	-	-	-
comp467_c0_seq1	hypothetical protein EUGRSUZ_J02619	C:GO:0016021	C:integral component of membrane	-	-	-
comp468_c0_seq1	RNA recognition domain-containing	F:GO:0000166; F:GO:0003676	F:nucleotide binding; F:nucleic acid binding	-	-	-
comp478_c0_seq1	general transcription factor IIE subunit 1-like	F:GO:0003743; F:GO:0043565; P:GO:0006413; P:GO:0006367	F:translation initiation factor activity; F:sequence-specific DNA binding; P:translational initiation; P:transcription initiation from RNA polymerase II promoter	-	-	-
comp484_c0_seq1	basic 7S globulin 2-like	F:GO:0004190; P:GO:0006508	F:aspartic-type endopeptidase activity; P:proteolysis	EC:3.4.23	Acting on peptide bonds (peptidases)	-
comp484_c0_seq2	basic 7S globulin 2-like	F:GO:0004190; P:GO:0006508	F:aspartic-type endopeptidase activity; P:proteolysis	EC:3.4.23	Acting on peptide bonds (peptidases)	-
comp498_c0_seq1	DNA binding	C:GO:0016021; F:GO:0003682	C:integral component of membrane; F:chromatin binding	-	-	-
comp498_c1_seq1	ribosome production factor 2 homolog	P:GO:0000463; C:GO:0016021; P:GO:0006099; C:GO:0005730; F:GO:0019843; P:GO:0000027; P:GO:0015977; F:GO:0008964; F:GO:0016874	P:maturation of LSU-rRNA from tricistronic rRNA transcript (SSU-rRNA, 5.8S rRNA, LSU-rRNA); C:integral component of membrane; P:tricarboxylic acid cycle; C:nucleolus; F:rRNA binding; P:ribosomal large subunit assembly; P:carbon fixation; F:phosphoenolpyruvate carboxylase activity; F:ligase activity	EC:4.1.1.31	Phosphoenolpyruvate carboxylase	-
comp501_c0_seq1	probable leucine-rich repeat receptor-like serine threonine- kinase At3g14840	F:GO:0005524; C:GO:0016021; F:GO:0004672; P:GO:0006468	F:ATP binding; C:integral component of membrane; F:protein kinase activity; P:protein phosphorylation	-	-	-
comp1240_c0_seq1	LITTLE ZIPPER 4-like	P:GO:0010075; C:GO:0005634; P:GO:0010358; P:GO:0010305; P:GO:0043433; P:GO:0009943	P:regulation of meristem growth; C:nucleus; P:leaf shaping; P:leaf vascular tissue pattern formation; P:negative regulation of sequence-specific DNA binding transcription factor activity; P:adaxial/abaxial axis specification	-	-	-
comp1245_c1_seq1	PREDICTED: uncharacterized protein LOC104418118	F:GO:0008270	F:zinc ion binding	-	-	-
comp1246_c0_seq1	tpr repeat	P:GO:0018293; C:GO:0005759; P:GO:0006121	P:protein-FAD linkage; C:mitochondrial matrix; P:mitochondrial electron transport, succinate to ubiquinone	-	-	-
comp1248_c0_seq1	citrate synthase	F:GO:0004108; C:GO:0005759; P:GO:0006099	F:citrate (Si)-synthase activity; C:mitochondrial matrix; P:tricarboxylic acid cycle	EC:2.3.3.1	Citrate (Si)-synthase	-
comp1257_c0_seq1	hypothetical protein VITISV_017108	F:GO:0097159; F:GO:1901363	F:organic cyclic compound binding; F:heterocyclic compound binding	-	-	-
comp1259_c1_seq1	lea domain	C:GO:0016021	C:integral component of membrane	-	-	-
comp1274_c0_seq1	glycyl-tRNA synthetase glycine-tRNA ligase	F:GO:0016874	F:ligase activity	-	-	-
comp1282_c0_seq1	tubulin beta-5 chain	F:GO:0005525; C:GO:0005737; F:GO:0003924; F:GO:0005200; P:GO:0007018; C:GO:0005874	F:GTP binding; C:cytoplasm; F:GTPase activity; F:structural constituent of cytoskeleton; P:microtubule-based movement; C:microtubule	EC:3.6.1.15	Nucleoside-triphosphate phosphatase	-
comp1282_c0_seq2	tubulin beta-5 chain	F:GO:0005525; C:GO:0005737; F:GO:0003924; F:GO:0005200; C:GO:0005886; C:GO:0005874; P:GO:0007017	F:GTP binding; C:cytoplasm; F:GTPase activity; F:structural constituent of cytoskeleton; C:plasma membrane; C:microtubule; P:microtubule-based process	EC:3.6.1.15	Nucleoside-triphosphate phosphatase	-
comp1289_c0_seq1	orf108a (mitochondrion)	C:GO:0005739	C:mitochondrion	-	-	-
comp1290_c0_seq1	zinc finger BED domain-containing RICESLEEPER 2-like	F:GO:0003676	F:nucleic acid binding	-	-	-
comp1302_c0_seq1	recombinase	F:GO:0003677; F:GO:0000150; P:GO:0006310	F:DNA binding; F:recombinase activity; P:DNA recombination	-	-	-
comp1305_c0_seq1	pleiotropic drug resistance 3-like	F:GO:0005524; F:GO:0042626; P:GO:0055085; C:GO:0016021; C:GO:0005886	F:ATP binding; F:ATPase activity, coupled to transmembrane movement of substances; P:transmembrane transport; C:integral component of membrane; C:plasma membrane	EC:3.6.1.3; EC:3.6.1.15	Adenosinetriphosphatase; Nucleoside-triphosphate phosphatase	-
comp1306_c0_seq1	E3 ubiquitin- ligase RNF8-B-like	F:GO:0008270	F:zinc ion binding	-	-	-
comp1309_c0_seq1	probable LRR receptor-like serine threonine- kinase At3g47570	F:GO:0005524; C:GO:0016021; F:GO:0004674; P:GO:0006468	F:ATP binding; C:integral component of membrane; F:protein serine/threonine kinase activity; P:protein phosphorylation	EC:2.7.11	Transferring phosphorus-containing groups	-
comp1311_c0_seq1	DNA RNA polymerases superfamily	F:GO:0003676; F:GO:0008270; F:GO:0004190; P:GO:0006508; P:GO:0015074	F:nucleic acid binding; F:zinc ion binding; F:aspartic-type endopeptidase activity; P:proteolysis; P:DNA integration	EC:3.4.23	Acting on peptide bonds (peptidases)	-
comp1312_c0_seq1	PREDICTED: uncharacterized protein LOC104451708	F:GO:0016779; F:GO:0097159; F:GO:1901363	F:nucleotidyltransferase activity; F:organic cyclic compound binding; F:heterocyclic compound binding	-	-	-
comp1324_c0_seq1	UPF0481 At3g47200-like	C:GO:0016021	C:integral component of membrane	-	-	-
comp1324_c1_seq1	UPF0481 At3g47200-like	C:GO:0016021	C:integral component of membrane	-	-	-
comp1326_c0_seq1	exocyst complex component EXO70B1-like	P:GO:0006887; C:GO:0000145	P:exocytosis; C:exocyst	-	-	-
comp1332_c0_seq1	aspartic ase CDR1-like	P:GO:0019538; F:GO:0008233	P:protein metabolic process; F:peptidase activity	-	-	-
comp1334_c0_seq1	probable LRR receptor-like serine threonine- kinase At4g08850	F:GO:0005524; C:GO:0016021; F:GO:0004672; P:GO:0006468	F:ATP binding; C:integral component of membrane; F:protein kinase activity; P:protein phosphorylation	-	-	-
comp1334_c1_seq1	probable LRR receptor-like serine threonine- kinase At4g08850	F:GO:0005524; C:GO:0016021; F:GO:0004672; P:GO:0006468	F:ATP binding; C:integral component of membrane; F:protein kinase activity; P:protein phosphorylation	-	-	-
comp1339_c0_seq1	NADH dehydrogenase subunit 4 (mitochondrion)	C:GO:0005739; C:GO:0016021; F:GO:0008137; P:GO:0042773	C:mitochondrion; C:integral component of membrane; F:NADH dehydrogenase (ubiquinone) activity; P:ATP synthesis coupled electron transport	EC:1.6.99.5; EC:1.6.99.3; EC:1.6.5.3	Acting on NADH or NADPH; NADH dehydrogenase; NADH:ubiquinone reductase (H(+)-translocating)	-
comp1343_c0_seq1	AF478383_1gag-pol poly	F:GO:0005488	F:binding	-	-	-
comp1348_c0_seq1	L-type lectin-domain containing receptor kinase -like	F:GO:0005524; C:GO:0016021; F:GO:0004674; F:GO:0030246; P:GO:0006468; C:GO:0005886	F:ATP binding; C:integral component of membrane; F:protein serine/threonine kinase activity; F:carbohydrate binding; P:protein phosphorylation; C:plasma membrane	EC:2.7.11	Transferring phosphorus-containing groups	-
comp1350_c0_seq1	NRT1 PTR FAMILY -like	C:GO:0016020	C:membrane	-	-	-
comp1353_c0_seq1	60S ribosomal L2	F:GO:0003735; P:GO:0002181; C:GO:0022625	F:structural constituent of ribosome; P:cytoplasmic translation; C:cytosolic large ribosomal subunit	-	-	-
comp1353_c0_seq2	60S ribosomal L2	F:GO:0003735; C:GO:0005840; P:GO:0006412	F:structural constituent of ribosome; C:ribosome; P:translation	-	-	-
comp1356_c0_seq1	hypothetical protein EUGRSUZ_H03709, partial	C:GO:0016021	C:integral component of membrane	-	-	-
comp1359_c0_seq1	cytochrome P450 714C2-like	F:GO:0005506; F:GO:0016705; C:GO:0016021; P:GO:0055114; F:GO:0004497; F:GO:0020037	F:iron ion binding; F:oxidoreductase activity, acting on paired donors, with incorporation or reduction of molecular oxygen; C:integral component of membrane; P:oxidation-reduction process; F:monooxygenase activity; F:heme binding	-	-	-
comp1361_c0_seq1	ethylene-responsive transcription factor ERF062	C:GO:0005634; F:GO:0003677; F:GO:0003700; P:GO:0006351; P:GO:0006355	C:nucleus; F:DNA binding; F:transcription factor activity, sequence-specific DNA binding; P:transcription, DNA-templated; P:regulation of transcription, DNA-templated	-	-	-
comp1365_c0_seq1	G-type lectin S-receptor-like serine threonine- kinase RLK1	F:GO:0005524; P:GO:0048544; C:GO:0016021; F:GO:0004674; F:GO:0030246; P:GO:0006468; C:GO:0005886	F:ATP binding; P:recognition of pollen; C:integral component of membrane; F:protein serine/threonine kinase activity; F:carbohydrate binding; P:protein phosphorylation; C:plasma membrane	EC:2.7.11	Transferring phosphorus-containing groups	-
comp1365_c0_seq2	G-type lectin S-receptor-like serine threonine- kinase RLK1	F:GO:0005524; P:GO:0048544; C:GO:0016021; F:GO:0004674; F:GO:0030246; P:GO:0006468; C:GO:0005886	F:ATP binding; P:recognition of pollen; C:integral component of membrane; F:protein serine/threonine kinase activity; F:carbohydrate binding; P:protein phosphorylation; C:plasma membrane	EC:2.7.11	Transferring phosphorus-containing groups	-
comp1366_c0_seq1	ATP-dependent RNA helicase eIF4A	F:GO:0003743; F:GO:0005524; C:GO:0005829; F:GO:0004386; P:GO:0006413	F:translation initiation factor activity; F:ATP binding; C:cytosol; F:helicase activity; P:translational initiation	EC:3.6.1.15	Nucleoside-triphosphate phosphatase	-
comp1374_c0_seq1	HXXXD-type acyl-transferase family	F:GO:0016747	F:transferase activity, transferring acyl groups other than amino-acyl groups	-	-	-
comp1385_c0_seq1	long-chain-alcohol oxidase FAO2-like	F:GO:0050660; C:GO:0016021; P:GO:0055114; F:GO:0046577	F:flavin adenine dinucleotide binding; C:integral component of membrane; P:oxidation-reduction process; F:long-chain-alcohol oxidase activity	EC:1.1.3.20	Long-chain-alcohol oxidase	-
comp1392_c0_seq1	abc drug exporter	F:GO:0005524; P:GO:0006855; P:GO:0035376; P:GO:0035690; C:GO:0016021; P:GO:0042908; F:GO:0008559; C:GO:0005886	F:ATP binding; P:drug transmembrane transport; P:sterol import; P:cellular response to drug; C:integral component of membrane; P:xenobiotic transport; F:xenobiotic-transporting ATPase activity; C:plasma membrane	EC:3.6.1.3; EC:3.6.3.44; EC:3.6.1.15	Adenosinetriphosphatase; Xenobiotic-transporting ATPase; Nucleoside-triphosphate phosphatase	-
comp1392_c1_seq1	abc drug exporter	F:GO:0005524; P:GO:0006855; P:GO:0035376; P:GO:0035690; C:GO:0016021; P:GO:0042908; F:GO:0008559; C:GO:0005886	F:ATP binding; P:drug transmembrane transport; P:sterol import; P:cellular response to drug; C:integral component of membrane; P:xenobiotic transport; F:xenobiotic-transporting ATPase activity; C:plasma membrane	EC:3.6.1.3; EC:3.6.3.44; EC:3.6.1.15	Adenosinetriphosphatase; Xenobiotic-transporting ATPase; Nucleoside-triphosphate phosphatase	-
comp1393_c0_seq1	KNAT1	C:GO:0005634; P:GO:0006355; F:GO:0043565	C:nucleus; P:regulation of transcription, DNA-templated; F:sequence-specific DNA binding	-	-	-
comp1397_c0_seq1	pleiotropic drug resistance 2-like	F:GO:0005524; F:GO:0042626; P:GO:0055085; C:GO:0016021; C:GO:0005886	F:ATP binding; F:ATPase activity, coupled to transmembrane movement of substances; P:transmembrane transport; C:integral component of membrane; C:plasma membrane	EC:3.6.1.3; EC:3.6.1.15	Adenosinetriphosphatase; Nucleoside-triphosphate phosphatase	-
comp1398_c0_seq1	G2 mitotic-specific cyclin S13-7-like	C:GO:0005634	C:nucleus	-	-	-
comp1400_c0_seq1	hypothetical protein TW65_06432	F:GO:0004601; F:GO:0015078; P:GO:0015991; C:GO:0016021; P:GO:0098869; C:GO:0033179	F:peroxidase activity; F:hydrogen ion transmembrane transporter activity; P:ATP hydrolysis coupled proton transport; C:integral component of membrane; P:cellular oxidant detoxification; C:proton-transporting V-type ATPase, V0 domain	EC:1.11.1.7	Peroxidase	-
comp1405_c0_seq1	Phospho phosphatase isoform 1	F:GO:0043531; P:GO:0006952	F:ADP binding; P:defense response	-	-	-
comp1406_c0_seq1	UDP-glycosyltransferase 83A1-like	F:GO:0016758; P:GO:0008152	F:transferase activity, transferring hexosyl groups; P:metabolic process	-	-	-
comp1069_c0_seq1	mitochondrial F1F0 ATP synthase subunit Atp14	C:GO:0016021	C:integral component of membrane	-	-	-
comp1069_c1_seq1	ATP synthase H mitochondrial precursor	C:GO:0000276; P:GO:0033615; C:GO:0016021; P:GO:0015986; F:GO:0046933	C:mitochondrial proton-transporting ATP synthase complex, coupling factor F(o); P:mitochondrial proton-transporting ATP synthase complex assembly; C:integral component of membrane; P:ATP synthesis coupled proton transport; F:proton-transporting ATP synthase activity, rotational mechanism	EC:3.6.1.3; EC:3.6.1.15	Adenosinetriphosphatase; Nucleoside-triphosphate phosphatase	-
comp1072_c0_seq1	transcription elongation factor SPT6-like	F:GO:0003677; P:GO:0032784; P:GO:0006139; P:GO:0006357	F:DNA binding; P:regulation of DNA-templated transcription, elongation; P:nucleobase-containing compound metabolic process; P:regulation of transcription from RNA polymerase II promoter	-	-	-
comp1075_c0_seq1	3-deoxy-d-arabino-heptulosonate 7-phosphate synthase	P:GO:0009073; F:GO:0005515; C:GO:0009534; F:GO:0003849; P:GO:0009423	P:aromatic amino acid family biosynthetic process; F:protein binding; C:chloroplast thylakoid; F:3-deoxy-7-phosphoheptulonate synthase activity; P:chorismate biosynthetic process	EC:2.5.1.54	3-deoxy-7-phosphoheptulonate synthase	-
comp1076_c0_seq1	2-isopropylmalate synthase chloroplastic-like	F:GO:0003852; P:GO:0009098	F:2-isopropylmalate synthase activity; P:leucine biosynthetic process	EC:2.3.3.13	2-isopropylmalate synthase	-
comp1079_c0_seq1	RNA polymerase (chloroplast)	F:GO:0004129; F:GO:0005507; C:GO:0016021; P:GO:1902600; P:GO:0022900; C:GO:0005743; C:GO:0070469	F:cytochrome-c oxidase activity; F:copper ion binding; C:integral component of membrane; P:hydrogen ion transmembrane transport; P:electron transport chain; C:mitochondrial inner membrane; C:respiratory chain	EC:1.9.3.1	Cytochrome-c oxidase	-
comp1086_c0_seq1	cytochrome c	C:GO:0005758; F:GO:0046872; F:GO:0009055; P:GO:0006123; P:GO:0006122; C:GO:0070469; F:GO:0020037	C:mitochondrial intermembrane space; F:metal ion binding; F:electron carrier activity; P:mitochondrial electron transport, cytochrome c to oxygen; P:mitochondrial electron transport, ubiquinol to cytochrome c; C:respiratory chain; F:heme binding	-	-	-
comp1093_c0_seq1	Calmodulin-binding isoform	P:GO:0080142; P:GO:1902584; P:GO:0006355; F:GO:0043565; P:GO:0009697; P:GO:0009789; C:GO:0005634; P:GO:0009816; F:GO:0003700; F:GO:0005516; P:GO:0002229; P:GO:0010112; P:GO:0071219; P:GO:0010224	P:regulation of salicylic acid biosynthetic process; P:positive regulation of response to water deprivation; P:regulation of transcription, DNA-templated; F:sequence-specific DNA binding; P:salicylic acid biosynthetic process; P:positive regulation of abscisic acid-activated signaling pathway; C:nucleus; P:defense response to bacterium, incompatible interaction; F:transcription factor activity, s…	-	-	-
comp1096_c0_seq1	T-complex 1 subunit alpha	F:GO:0005524; C:GO:0005737; F:GO:0051082; P:GO:0006457	F:ATP binding; C:cytoplasm; F:unfolded protein binding; P:protein folding	-	-	-
comp1098_c0_seq1	probable E3 ubiquitin- ligase XBOS32	F:GO:0004842; F:GO:0008270; F:GO:0016874; P:GO:0006511; P:GO:0010311; P:GO:0010366; P:GO:0051865	F:ubiquitin-protein transferase activity; F:zinc ion binding; F:ligase activity; P:ubiquitin-dependent protein catabolic process; P:lateral root formation; P:negative regulation of ethylene biosynthetic process; P:protein autoubiquitination	-	-	-
comp1102_c0_seq1	LRR receptor-like serine threonine- kinase FLS2	P:GO:0052544; F:GO:0005524; C:GO:0005768; C:GO:0016021; F:GO:0004672; P:GO:0016045; P:GO:0010359; P:GO:0006468; P:GO:0006898; P:GO:0042742; C:GO:0005886	P:defense response by callose deposition in cell wall; F:ATP binding; C:endosome; C:integral component of membrane; F:protein kinase activity; P:detection of bacterium; P:regulation of anion channel activity; P:protein phosphorylation; P:receptor-mediated endocytosis; P:defense response to bacterium; C:plasma membrane	-	-	-
comp1104_c0_seq1	Germ cell-less -like 1	F:GO:0004842; C:GO:0031463	F:ubiquitin-protein transferase activity; C:Cul3-RING ubiquitin ligase complex	-	-	-
comp1105_c0_seq1	zinc finger MAGPIE-like	F:GO:0003676; F:GO:0046872	F:nucleic acid binding; F:metal ion binding	-	-	-
comp1108_c0_seq1	Gag-Pol poly	F:GO:0003676; F:GO:0008270; P:GO:0006508; P:GO:0015074; F:GO:0046983; F:GO:0008233	F:nucleic acid binding; F:zinc ion binding; P:proteolysis; P:DNA integration; F:protein dimerization activity; F:peptidase activity	-	-	-
comp1120_c0_seq1	hypothetical protein EUGRSUZ_C01230, partial	C:GO:0016020	C:membrane	-	-	-
comp1124_c0_seq1	duf636 domain	F:GO:0016846; C:GO:0016020; P:GO:0008152	F:carbon-sulfur lyase activity; C:membrane; P:metabolic process	-	-	-
comp1130_c0_seq1	alcohol dehydrogenase	F:GO:0008270; P:GO:0055114; F:GO:0004022	F:zinc ion binding; P:oxidation-reduction process; F:alcohol dehydrogenase (NAD) activity	EC:1.1.1.1	Alcohol dehydrogenase	-
comp1134_c0_seq1	retrotransposon expressed	F:GO:0003677; F:GO:0003964; P:GO:0000719; F:GO:0003723; C:GO:0016020; F:GO:0003904; P:GO:0006310; P:GO:0006278	F:DNA binding; F:RNA-directed DNA polymerase activity; P:photoreactive repair; F:RNA binding; C:membrane; F:deoxyribodipyrimidine photo-lyase activity; P:DNA recombination; P:RNA-dependent DNA biosynthetic process	EC:4.1.99.3; EC:4.1.99; EC:2.7.7.49	Deoxyribodipyrimidine photo-lyase; Carbon-carbon lyases; RNA-directed DNA polymerase	-
comp1140_c0_seq1	LON peptidase N-terminal domain and RING finger 1	P:GO:0006508; F:GO:0004176	P:proteolysis; F:ATP-dependent peptidase activity	EC:3.6.1.3; EC:3.6.1.15	Adenosinetriphosphatase; Nucleoside-triphosphate phosphatase	-
comp1142_c0_seq1	ankyrin repeat-containing At3g12360-like	C:GO:0016021	C:integral component of membrane	-	-	-
comp1144_c0_seq1	cytochrome P450 714C2-like	F:GO:0005506; F:GO:0016705; C:GO:0016021; P:GO:0055114; F:GO:0004497; F:GO:0020037	F:iron ion binding; F:oxidoreductase activity, acting on paired donors, with incorporation or reduction of molecular oxygen; C:integral component of membrane; P:oxidation-reduction process; F:monooxygenase activity; F:heme binding	-	-	-
comp1148_c0_seq1	probable transcription factor KAN4	C:GO:0005634; F:GO:0003677; P:GO:0006351; P:GO:0006355	C:nucleus; F:DNA binding; P:transcription, DNA-templated; P:regulation of transcription, DNA-templated	-	-	-
comp1148_c0_seq2	probable transcription factor KAN4	C:GO:0005634; F:GO:0003677; P:GO:0006351; P:GO:0006355	C:nucleus; F:DNA binding; P:transcription, DNA-templated; P:regulation of transcription, DNA-templated	-	-	-
comp1154_c0_seq1	serine threonine- kinase TOR isoform X1	F:GO:0042802; P:GO:0009793; P:GO:0009303; F:GO:0000975; F:GO:0004674; P:GO:0006468; F:GO:0043621; P:GO:0040019; F:GO:0044877; C:GO:0005634; F:GO:0005524; P:GO:0030307; C:GO:0005737; P:GO:0045893; P:GO:0010507; P:GO:2000234	F:identical protein binding; P:embryo development ending in seed dormancy; P:rRNA transcription; F:regulatory region DNA binding; F:protein serine/threonine kinase activity; P:protein phosphorylation; F:protein self-association; P:positive regulation of embryonic development; F:macromolecular complex binding; C:nucleus; F:ATP binding; P:positive regulation of cell growth; C:cytoplasm; P:positive …	EC:2.7.11	Transferring phosphorus-containing groups	-
comp1175_c0_seq1	ubiquitin carboxyl-terminal hydrolase 13-like isoform X2	P:GO:0016579; F:GO:0036459; P:GO:0006511	P:protein deubiquitination; F:thiol-dependent ubiquitinyl hydrolase activity; P:ubiquitin-dependent protein catabolic process	EC:3.4.19.12	Ubiquitinyl hydrolase 1	-
comp1175_c0_seq2	ubiquitin carboxyl-terminal hydrolase 12-like isoform X1	P:GO:0016579; F:GO:0036459; P:GO:0006511	P:protein deubiquitination; F:thiol-dependent ubiquitinyl hydrolase activity; P:ubiquitin-dependent protein catabolic process	EC:3.4.19.12	Ubiquitinyl hydrolase 1	-
comp1187_c0_seq1	hypothetical protein VITISV_007013	F:GO:0003676; F:GO:0003824; C:GO:0016021; F:GO:0035091; P:GO:0015074	F:nucleic acid binding; F:catalytic activity; C:integral component of membrane; F:phosphatidylinositol binding; P:DNA integration	-	-	-
comp1192_c0_seq1	phosphatidylinositol-glycan biosynthesis class F -like	C:GO:0044425	C:membrane part	-	-	-
comp1200_c0_seq1	probable receptor kinase At5g39030	F:GO:0005524; C:GO:0016021; F:GO:0004674; P:GO:0006468	F:ATP binding; C:integral component of membrane; F:protein serine/threonine kinase activity; P:protein phosphorylation	EC:2.7.11	Transferring phosphorus-containing groups	-
comp1210_c0_seq1	U5 small nuclear ribonucleo 200 kDa helicase-like	F:GO:0003676; F:GO:0005524; C:GO:0030529; C:GO:0019013; F:GO:0004386	F:nucleic acid binding; F:ATP binding; C:intracellular ribonucleoprotein complex; C:viral nucleocapsid; F:helicase activity	EC:3.6.1.15	Nucleoside-triphosphate phosphatase	-
comp1224_c0_seq1	probable beta-D-xylosidase 2	P:GO:0045493; F:GO:0009044; C:GO:0048046; C:GO:0016021; F:GO:0046556; P:GO:0031222; F:GO:0008422; P:GO:0010214; C:GO:0009505; C:GO:0005578; F:GO:0102483	P:xylan catabolic process; F:xylan 1,4-beta-xylosidase activity; C:apoplast; C:integral component of membrane; F:alpha-L-arabinofuranosidase activity; P:arabinan catabolic process; F:beta-glucosidase activity; P:seed coat development; C:plant-type cell wall; C:proteinaceous extracellular matrix; F:scopolin beta-glucosidase activity	EC:3.2.1.21; EC:3.2.1.55; EC:3.2.1.37	Beta-glucosidase; Non-reducing end alpha-L-arabinofuranosidase; Xylan 1,4-beta-xylosidase	-
comp1227_c0_seq2	transcription initiation factor TFIID subunit 9	F:GO:0003743; F:GO:0046982; P:GO:0006352; P:GO:0006413	F:translation initiation factor activity; F:protein heterodimerization activity; P:DNA-templated transcription, initiation; P:translational initiation	-	-	-
comp1228_c0_seq1	hypothetical protein EUGRSUZ_L01297	F:GO:0097159; F:GO:1901363; C:GO:0016020	F:organic cyclic compound binding; F:heterocyclic compound binding; C:membrane	-	-	-
comp1231_c0_seq1	40S ribosomal S7	C:GO:0032040; F:GO:0003735; C:GO:0022627; P:GO:0042274; P:GO:0006364; C:GO:0005730; C:GO:0030686; P:GO:0006412	C:small-subunit processome; F:structural constituent of ribosome; C:cytosolic small ribosomal subunit; P:ribosomal small subunit biogenesis; P:rRNA processing; C:nucleolus; C:90S preribosome; P:translation	-	-	-
comp1231_c1_seq1	40s ribosomal s7	C:GO:0032040; F:GO:0003735; C:GO:0022627; P:GO:0042274; P:GO:0006364; C:GO:0005730; C:GO:0030686; P:GO:0006412	C:small-subunit processome; F:structural constituent of ribosome; C:cytosolic small ribosomal subunit; P:ribosomal small subunit biogenesis; P:rRNA processing; C:nucleolus; C:90S preribosome; P:translation	-	-	-
comp1235_c1_seq1	probable LRR receptor-like serine threonine- kinase At3g47570	F:GO:0005524; C:GO:0016021; F:GO:0004674; P:GO:0006468	F:ATP binding; C:integral component of membrane; F:protein serine/threonine kinase activity; P:protein phosphorylation	EC:2.7.11	Transferring phosphorus-containing groups	-
comp1733_c0_seq1	transcription factor MYB114-like	F:GO:0003677	F:DNA binding	-	-	-
comp1734_c0_seq1	ORF I poly	F:GO:0003676; P:GO:0090304; F:GO:0016779; F:GO:0046872; F:GO:0004518; F:GO:0008233; P:GO:0006810	F:nucleic acid binding; P:nucleic acid metabolic process; F:nucleotidyltransferase activity; F:metal ion binding; F:nuclease activity; F:peptidase activity; P:transport	-	-	-
comp1739_c1_seq1	retrotransposon unclassified	P:GO:0090304; P:GO:0044260; C:GO:0043231; C:GO:0044444	P:nucleic acid metabolic process; P:cellular macromolecule metabolic process; C:intracellular membrane-bounded organelle; C:cytoplasmic part	-	-	-
comp1740_c0_seq1	shikimate O-hydroxycinnamoyltransferase-like	F:GO:0016747	F:transferase activity, transferring acyl groups other than amino-acyl groups	-	-	-
comp1745_c0_seq1	disease resistance At1g50180	F:GO:0043531; C:GO:0044425; P:GO:0006952	F:ADP binding; C:membrane part; P:defense response	-	-	-
comp1752_c0_seq1	Gag-protease-integrase-RT-R poly	P:GO:0019538; P:GO:0044260; F:GO:0097159; F:GO:1901363; F:GO:0046872; C:GO:0016020; F:GO:0016798	P:protein metabolic process; P:cellular macromolecule metabolic process; F:organic cyclic compound binding; F:heterocyclic compound binding; F:metal ion binding; C:membrane; F:hydrolase activity, acting on glycosyl bonds	-	-	-
comp1756_c0_seq1	Phospholipid-transporting ATPase 2	C:GO:0005789; F:GO:0000287; P:GO:0016579; F:GO:0005524; P:GO:0006506; F:GO:0008270; P:GO:0045332; C:GO:0016021; F:GO:0004012; F:GO:0016740; F:GO:0036459; P:GO:0006511	C:endoplasmic reticulum membrane; F:magnesium ion binding; P:protein deubiquitination; F:ATP binding; P:GPI anchor biosynthetic process; F:zinc ion binding; P:phospholipid translocation; C:integral component of membrane; F:phospholipid-translocating ATPase activity; F:transferase activity; F:thiol-dependent ubiquitinyl hydrolase activity; P:ubiquitin-dependent protein catabolic process	EC:3.6.1.3; EC:3.6.3.1; EC:3.6.1.15; EC:3.4.19.12	Adenosinetriphosphatase; Phospholipid-translocating ATPase; Nucleoside-triphosphate phosphatase; Ubiquitinyl hydrolase 1	-
comp1759_c0_seq1	PREDICTED: uncharacterized protein LOC104901267	F:GO:0003676	F:nucleic acid binding	-	-	-
comp1769_c0_seq1	disease resistance RGA4	F:GO:0043531; P:GO:0006952	F:ADP binding; P:defense response	-	-	-
comp1773_c1_seq1	hypothetical protein VITISV_001135	F:GO:0046872; P:GO:0009987	F:metal ion binding; P:cellular process	-	-	-
comp1778_c0_seq1	L-type lectin-domain containing receptor kinase -like	F:GO:0005524; C:GO:0016021; F:GO:0004674; F:GO:0030246; P:GO:0006468	F:ATP binding; C:integral component of membrane; F:protein serine/threonine kinase activity; F:carbohydrate binding; P:protein phosphorylation	EC:2.7.11	Transferring phosphorus-containing groups	-
comp1783_c0_seq1	short-chain dehydrogenase reductase	C:GO:0016020	C:membrane	-	-	-
comp1783_c1_seq1	short-chain dehydrogenase reductase family	C:GO:0016020	C:membrane	-	-	-
comp1784_c0_seq1	receptor 12	C:GO:0016021	C:integral component of membrane	-	-	-
comp1786_c0_seq1	retrotransposon Ty3-gypsy subclass	F:GO:0003676; F:GO:0008270; F:GO:0004190; P:GO:0006508; P:GO:0015074	F:nucleic acid binding; F:zinc ion binding; F:aspartic-type endopeptidase activity; P:proteolysis; P:DNA integration	EC:3.4.23	Acting on peptide bonds (peptidases)	-
comp1790_c0_seq1	serine threonine- kinase SRK2A	C:GO:0005634; F:GO:0005524; P:GO:0009738; C:GO:0005737; F:GO:0004674; P:GO:0006468; P:GO:0035556	C:nucleus; F:ATP binding; P:abscisic acid-activated signaling pathway; C:cytoplasm; F:protein serine/threonine kinase activity; P:protein phosphorylation; P:intracellular signal transduction	EC:2.7.11	Transferring phosphorus-containing groups	-
comp1791_c0_seq1	tubby 8	C:GO:0005929; F:GO:0035091; C:GO:0044424; P:GO:0061512	C:cilium; F:phosphatidylinositol binding; C:intracellular part; P:protein localization to cilium	-	-	-
comp1797_c0_seq1	phosphatidylinositol 4-kinase alpha 1-like	F:GO:0051015; F:GO:0005546; F:GO:0070273; C:GO:0009506; C:GO:0048471; P:GO:0048015; P:GO:0046854; F:GO:0004430; F:GO:0070300; P:GO:0006468; C:GO:0005886	F:actin filament binding; F:phosphatidylinositol-4,5-bisphosphate binding; F:phosphatidylinositol-4-phosphate binding; C:plasmodesma; C:perinuclear region of cytoplasm; P:phosphatidylinositol-mediated signaling; P:phosphatidylinositol phosphorylation; F:1-phosphatidylinositol 4-kinase activity; F:phosphatidic acid binding; P:protein phosphorylation; C:plasma membrane	EC:2.7.1.67	1-phosphatidylinositol 4-kinase	-
comp1806_c0_seq1	disease resistance At4g19050	F:GO:0000166	F:nucleotide binding	-	-	-
comp1809_c0_seq1	alpha-L-fucosidase 1-like	F:GO:0004560; C:GO:0005773; P:GO:0006004	F:alpha-L-fucosidase activity; C:vacuole; P:fucose metabolic process	EC:3.2.1.51	Alpha-L-fucosidase	-
comp1811_c0_seq1	mitogen-activated kinase kinase kinase A-like	F:GO:0005524; F:GO:0004702; C:GO:0005737; P:GO:0006468	F:ATP binding; F:signal transducer, downstream of receptor, with serine/threonine kinase activity; C:cytoplasm; P:protein phosphorylation	EC:2.7.11	Transferring phosphorus-containing groups	-
comp1815_c0_seq1	mitogen-activated kinase kinase kinase NPK1-like	F:GO:0000166; F:GO:0004672	F:nucleotide binding; F:protein kinase activity	-	-	-
comp1819_c0_seq1	cytochrome P450 CYP82D47-like	F:GO:0016705; F:GO:0046872; C:GO:0016020; F:GO:0004497; P:GO:0044710	F:oxidoreductase activity, acting on paired donors, with incorporation or reduction of molecular oxygen; F:metal ion binding; C:membrane; F:monooxygenase activity; P:single-organism metabolic process	-	-	-
comp1821_c0_seq1	ABC transporter B family member 4-like	F:GO:0005524; F:GO:0042626; P:GO:0055085; C:GO:0016021; P:GO:0044765	F:ATP binding; F:ATPase activity, coupled to transmembrane movement of substances; P:transmembrane transport; C:integral component of membrane; P:single-organism transport	EC:3.6.1.3; EC:3.6.1.15	Adenosinetriphosphatase; Nucleoside-triphosphate phosphatase	-
comp1822_c0_seq1	60S ribosomal L6	F:GO:0003735; P:GO:0002181; C:GO:0022625; C:GO:0005730; P:GO:0000027; F:GO:0016787	F:structural constituent of ribosome; P:cytoplasmic translation; C:cytosolic large ribosomal subunit; C:nucleolus; P:ribosomal large subunit assembly; F:hydrolase activity	-	-	-
comp1822_c1_seq1	60S ribosomal L6	F:GO:0003735; P:GO:0002181; C:GO:0022625; C:GO:0005730; P:GO:0000027	F:structural constituent of ribosome; P:cytoplasmic translation; C:cytosolic large ribosomal subunit; C:nucleolus; P:ribosomal large subunit assembly	-	-	-
comp1823_c0_seq1	butyrate-- ligase peroxisomal-like	P:GO:0008152; F:GO:0016874	P:metabolic process; F:ligase activity	-	-	-
comp1834_c0_seq1	nadph-dependent medium chain alcohol dehydrogenase	C:GO:0031390; F:GO:0008270; P:GO:0007064; C:GO:0016021; P:GO:0055114; F:GO:0008106	C:Ctf18 RFC-like complex; F:zinc ion binding; P:mitotic sister chromatid cohesion; C:integral component of membrane; P:oxidation-reduction process; F:alcohol dehydrogenase (NADP+) activity	EC:1.1.1.2	Alcohol dehydrogenase (NADP(+))	-
comp1850_c0_seq1	retrotransposon unclassified	P:GO:0008152; F:GO:0043167; F:GO:0016740	P:metabolic process; F:ion binding; F:transferase activity	-	-	-
comp1854_c0_seq1	NADH-plastoquinone oxidoreductase subunit 2 (plastid)	C:GO:0009507; F:GO:0050136; P:GO:0006091; C:GO:0016020; P:GO:0055114; C:GO:0009579	C:chloroplast; F:NADH dehydrogenase (quinone) activity; P:generation of precursor metabolites and energy; C:membrane; P:oxidation-reduction process; C:thylakoid	EC:1.6.99.5; EC:1.6.99.3	Acting on NADH or NADPH; NADH dehydrogenase	-
comp1855_c0_seq1	heat shock SSB	F:GO:0005524; F:GO:0032440; F:GO:0046872; C:GO:0005829; P:GO:0055114	F:ATP binding; F:2-alkenal reductase [NAD(P)] activity; F:metal ion binding; C:cytosol; P:oxidation-reduction process	EC:1.3.1.74	2-alkenal reductase (NAD(P)(+))	-
comp1856_c1_seq1	aspartic ase PCS1	F:GO:0004190; P:GO:0006508; C:GO:0005576	F:aspartic-type endopeptidase activity; P:proteolysis; C:extracellular region	EC:3.4.23	Acting on peptide bonds (peptidases)	-
comp1857_c0_seq1	cytosolic sulfotransferase 5-like	F:GO:0008146	F:sulfotransferase activity	-	-	-
comp1860_c0_seq1	alpha-1,3 1,6-mannosyltransferase ALG2	F:GO:0097159; F:GO:1901363; C:GO:0016021	F:organic cyclic compound binding; F:heterocyclic compound binding; C:integral component of membrane	-	-	-
comp1862_c0_seq1	disease resistance RGA1	F:GO:0043531; P:GO:0006952	F:ADP binding; P:defense response	-	-	-
comp1867_c0_seq1	GDSL esterase lipase At5g55050-like	F:GO:0016788	F:hydrolase activity, acting on ester bonds	-	-	-
comp1867_c0_seq2	GDSL esterase lipase At5g55050-like	F:GO:0016788	F:hydrolase activity, acting on ester bonds	-	-	-
comp1872_c0_seq1	RFT1 homolog isoform X2	P:GO:0006869; F:GO:0005319; C:GO:0016021	P:lipid transport; F:lipid transporter activity; C:integral component of membrane	-	-	-
comp1874_c0_seq1	LYK2	F:GO:0005524; C:GO:0016021; F:GO:0004672; P:GO:0006468	F:ATP binding; C:integral component of membrane; F:protein kinase activity; P:protein phosphorylation	-	-	-
comp1878_c0_seq1	cytochrome P450 714C2-like	F:GO:0005506; F:GO:0016705; C:GO:0016021; P:GO:0055114; F:GO:0004497; F:GO:0020037	F:iron ion binding; F:oxidoreductase activity, acting on paired donors, with incorporation or reduction of molecular oxygen; C:integral component of membrane; P:oxidation-reduction process; F:monooxygenase activity; F:heme binding	-	-	-
comp1410_c0_seq1	norsolorinic acid reductase	F:GO:0016491; F:GO:0046872; P:GO:0055114	F:oxidoreductase activity; F:metal ion binding; P:oxidation-reduction process	-	-	-
comp1416_c0_seq1	1-aminocyclopropane-1-carboxylate oxidase homolog 1-like	F:GO:0016491; F:GO:0046872; P:GO:0055114	F:oxidoreductase activity; F:metal ion binding; P:oxidation-reduction process	-	-	-
comp1417_c0_seq1	uridylate kinase	F:GO:0005524; P:GO:0044271; P:GO:0018130; P:GO:1901362; P:GO:1901564; P:GO:0016310; C:GO:0043226; F:GO:0019205; P:GO:0044711; C:GO:0044424; P:GO:0009117	F:ATP binding; P:cellular nitrogen compound biosynthetic process; P:heterocycle biosynthetic process; P:organic cyclic compound biosynthetic process; P:organonitrogen compound metabolic process; P:phosphorylation; C:organelle; F:nucleobase-containing compound kinase activity; P:single-organism biosynthetic process; C:intracellular part; P:nucleotide metabolic process	-	-	-
comp1420_c0_seq1	disease resistance At4g19050	F:GO:0043531; P:GO:0006952	F:ADP binding; P:defense response	-	-	-
comp1420_c1_seq1	disease resistance At4g19050	F:GO:0043531; P:GO:0006952	F:ADP binding; P:defense response	-	-	-
comp1423_c0_seq1	MATE efflux family 5-like	P:GO:0006855; F:GO:0015297; C:GO:0016021; F:GO:0015238	P:drug transmembrane transport; F:antiporter activity; C:integral component of membrane; F:drug transmembrane transporter activity	-	-	-
comp1423_c1_seq1	MATE efflux family 5-like	P:GO:0006855; F:GO:0015297; C:GO:0016021; F:GO:0015238	P:drug transmembrane transport; F:antiporter activity; C:integral component of membrane; F:drug transmembrane transporter activity	-	-	-
comp1431_c0_seq1	elongator complex 2	F:GO:0000166; F:GO:0003676	F:nucleotide binding; F:nucleic acid binding	-	-	-
comp1432_c0_seq1	dihydrolipoamide	F:GO:0016668; C:GO:0016020; P:GO:0044699	F:oxidoreductase activity, acting on a sulfur group of donors, NAD(P) as acceptor; C:membrane; P:single-organism process	-	-	-
comp1434_c0_seq1	Importin subunit alpha	C:GO:0005737; C:GO:0016020; P:GO:0006886	C:cytoplasm; C:membrane; P:intracellular protein transport	-	-	-
comp1436_c0_seq1	zinc finger CONSTANS-LIKE 12-like	F:GO:0008270; C:GO:0005622	F:zinc ion binding; C:intracellular	-	-	-
comp1445_c0_seq1	receptor kinase FERONIA	F:GO:0005524; C:GO:0016021; F:GO:0004674; P:GO:0006468	F:ATP binding; C:integral component of membrane; F:protein serine/threonine kinase activity; P:protein phosphorylation	EC:2.7.11	Transferring phosphorus-containing groups	-
comp1446_c0_seq1	methylecgonone reductase-like	P:GO:0055114; F:GO:0008106	P:oxidation-reduction process; F:alcohol dehydrogenase (NADP+) activity	EC:1.1.1.2	Alcohol dehydrogenase (NADP(+))	-
comp1447_c0_seq1	probable disease resistance RPP8 2 isoform X1	F:GO:0043531; P:GO:0006952	F:ADP binding; P:defense response	-	-	-
comp1451_c0_seq1	profilin	P:GO:0090338; P:GO:0042989; C:GO:0031097; P:GO:0032220; P:GO:0046907; F:GO:0005085; P:GO:0030041; P:GO:1903475; F:GO:0004672; P:GO:0006468; P:GO:0043547; F:GO:0003785; C:GO:0005634; F:GO:0005524; F:GO:0005546; F:GO:0070064; C:GO:0005937; C:GO:0051285; P:GO:0044396; C:GO:0015629; C:GO:0005829; C:GO:0019897	P:positive regulation of formin-nucleated actin cable assembly; P:sequestering of actin monomers; C:medial cortex; P:plasma membrane fusion involved in cytogamy; P:intracellular transport; F:guanyl-nucleotide exchange factor activity; P:actin filament polymerization; P:mitotic actomyosin contractile ring assembly; F:protein kinase activity; P:protein phosphorylation; P:positive regulation of GTPa…	-	-	-
comp1451_c1_seq1	profilin	P:GO:0090338; P:GO:0042989; C:GO:0031097; P:GO:0032220; P:GO:0046907; F:GO:0005085; P:GO:0030041; P:GO:1903475; F:GO:0004672; P:GO:0006468; P:GO:0043547; F:GO:0003785; C:GO:0005634; F:GO:0005524; F:GO:0005546; F:GO:0070064; C:GO:0005937; C:GO:0051285; P:GO:0044396; C:GO:0015629; C:GO:0005829; C:GO:0019897	P:positive regulation of formin-nucleated actin cable assembly; P:sequestering of actin monomers; C:medial cortex; P:plasma membrane fusion involved in cytogamy; P:intracellular transport; F:guanyl-nucleotide exchange factor activity; P:actin filament polymerization; P:mitotic actomyosin contractile ring assembly; F:protein kinase activity; P:protein phosphorylation; P:positive regulation of GTPa…	-	-	-
comp1452_c0_seq1	probable dimethyladenosine transferase	C:GO:0005739; P:GO:0031167; F:GO:0000179	C:mitochondrion; P:rRNA methylation; F:rRNA (adenine-N6,N6-)-dimethyltransferase activity	-	-	-
comp1452_c0_seq2	probable dimethyladenosine transferase	C:GO:0005739; P:GO:0031167; F:GO:0000179	C:mitochondrion; P:rRNA methylation; F:rRNA (adenine-N6,N6-)-dimethyltransferase activity	-	-	-
comp1478_c0_seq1	TMV resistance N-like	C:GO:0016021	C:integral component of membrane	-	-	-
comp1482_c0_seq1	molybdenum cofactor sulfurase-like	F:GO:0003824	F:catalytic activity	-	-	-
comp1486_c0_seq1	phosphate transporter PHO1	F:GO:0015114; C:GO:0005802; C:GO:0016021; C:GO:0005886; P:GO:0035435	F:phosphate ion transmembrane transporter activity; C:trans-Golgi network; C:integral component of membrane; C:plasma membrane; P:phosphate ion transmembrane transport	-	-	-
comp1486_c1_seq1	phosphate transporter PHO1	C:GO:0005802; F:GO:0008934; C:GO:0016021; P:GO:0016311; C:GO:0005886; F:GO:0052832; F:GO:0052833	C:trans-Golgi network; F:inositol monophosphate 1-phosphatase activity; C:integral component of membrane; P:dephosphorylation; C:plasma membrane; F:inositol monophosphate 3-phosphatase activity; F:inositol monophosphate 4-phosphatase activity	EC:3.1.3.25; EC:3.1.3.41	Inositol-phosphate phosphatase; 4-nitrophenylphosphatase	-
comp1492_c0_seq1	carboxypeptidase Y	P:GO:0046938; F:GO:0004185; C:GO:0000324; P:GO:0051603; P:GO:0007039	P:phytochelatin biosynthetic process; F:serine-type carboxypeptidase activity; C:fungal-type vacuole; P:proteolysis involved in cellular protein catabolic process; P:protein catabolic process in the vacuole	EC:3.4.21; EC:3.4.16	Acting on peptide bonds (peptidases); Acting on peptide bonds (peptidases)	-
comp1492_c1_seq1	carboxypeptidase y a	P:GO:0046938; F:GO:0004185; C:GO:0000324; P:GO:0051603; P:GO:0007039	P:phytochelatin biosynthetic process; F:serine-type carboxypeptidase activity; C:fungal-type vacuole; P:proteolysis involved in cellular protein catabolic process; P:protein catabolic process in the vacuole	EC:3.4.21; EC:3.4.16	Acting on peptide bonds (peptidases); Acting on peptide bonds (peptidases)	-
comp1493_c0_seq1	hypothetical protein EUGRSUZ_A02934	C:GO:0016592; C:GO:0016021; F:GO:0001104; P:GO:0006357	C:mediator complex; C:integral component of membrane; F:RNA polymerase II transcription cofactor activity; P:regulation of transcription from RNA polymerase II promoter	-	-	-
comp1493_c0_seq2	hypothetical protein EUGRSUZ_A02934	C:GO:0016592; C:GO:0016021; F:GO:0001104; P:GO:0006357	C:mediator complex; C:integral component of membrane; F:RNA polymerase II transcription cofactor activity; P:regulation of transcription from RNA polymerase II promoter	-	-	-
comp1497_c1_seq1	#NAME?	C:GO:0016021	C:integral component of membrane	-	-	-
comp1498_c0_seq1	wall-associated receptor kinase-like 22	F:GO:0005524; P:GO:0000165; P:GO:0000186; F:GO:0005509; C:GO:0016021; P:GO:0007166; F:GO:0004709; C:GO:0005622; C:GO:0005886; F:GO:0030247	F:ATP binding; P:MAPK cascade; P:activation of MAPKK activity; F:calcium ion binding; C:integral component of membrane; P:cell surface receptor signaling pathway; F:MAP kinase kinase kinase activity; C:intracellular; C:plasma membrane; F:polysaccharide binding	EC:2.7.11.25; EC:2.7.11	Mitogen-activated protein kinase kinase kinase; Transferring phosphorus-containing groups	-
comp1499_c0_seq1	hypothetical protein EUGRSUZ_B02715	C:GO:0016020	C:membrane	-	-	-
comp1511_c0_seq1	retrovirus-related Pol poly from transposon TNT 1-94 isoform X1	F:GO:0004553; F:GO:0005488; P:GO:0044238; P:GO:0071704	F:hydrolase activity, hydrolyzing O-glycosyl compounds; F:binding; P:primary metabolic process; P:organic substance metabolic process	-	-	-
comp1511_c1_seq1	integrase core domain containing	F:GO:0003676; F:GO:0004559; F:GO:0008270; C:GO:0016020; P:GO:0006013; P:GO:0015074; F:GO:0030246	F:nucleic acid binding; F:alpha-mannosidase activity; F:zinc ion binding; C:membrane; P:mannose metabolic process; P:DNA integration; F:carbohydrate binding	EC:3.2.1.24	Alpha-mannosidase	-
comp1514_c0_seq1	40S ribosomal S18	F:GO:0003723; F:GO:0003735; C:GO:0005829; P:GO:0042254; C:GO:0015935; P:GO:0006412	F:RNA binding; F:structural constituent of ribosome; C:cytosol; P:ribosome biogenesis; C:small ribosomal subunit; P:translation	-	-	-
comp1521_c0_seq1	multidrug resistance	P:GO:0006855; C:GO:0016021; F:GO:0015238	P:drug transmembrane transport; C:integral component of membrane; F:drug transmembrane transporter activity	-	-	-
comp1521_c1_seq1	multidrug resistance	P:GO:0006855; C:GO:0016021; F:GO:0015238	P:drug transmembrane transport; C:integral component of membrane; F:drug transmembrane transporter activity	-	-	-
comp1524_c0_seq1	glutathione-dependent formaldehyde-activating	F:GO:0016846; P:GO:0008152	F:carbon-sulfur lyase activity; P:metabolic process	-	-	-
comp1530_c0_seq1	glutathione transferase GST 23-like	F:GO:0004462; F:GO:0016740	F:lactoylglutathione lyase activity; F:transferase activity	EC:4.4.1.5	Lactoylglutathione lyase	-
comp1535_c0_seq1	ankyrin repeat-containing At3g12360-like	C:GO:0016020	C:membrane	-	-	-
comp1536_c0_seq1	ribulose bisphosphate carboxylase small chloroplastic-like	C:GO:0009507; P:GO:0019253; P:GO:0009853; P:GO:0055114; F:GO:0004497; F:GO:0016984	C:chloroplast; P:reductive pentose-phosphate cycle; P:photorespiration; P:oxidation-reduction process; F:monooxygenase activity; F:ribulose-bisphosphate carboxylase activity	EC:4.1.1.39	Ribulose-bisphosphate carboxylase	-
comp1544_c0_seq1	prune homolog	C:GO:0005737; C:GO:0016020; F:GO:0016462; F:GO:0016740	C:cytoplasm; C:membrane; F:pyrophosphatase activity; F:transferase activity	-	-	-
comp1544_c1_seq1	prune homolog	C:GO:0005737; F:GO:0016462	C:cytoplasm; F:pyrophosphatase activity	-	-	-
comp1553_c0_seq1	transcription factor JUNGBRUNNEN 1-like	C:GO:0005634; F:GO:0003677; P:GO:0006351; P:GO:0006355	C:nucleus; F:DNA binding; P:transcription, DNA-templated; P:regulation of transcription, DNA-templated	-	-	-
comp1555_c0_seq1	ent-kaurene chloroplastic	F:GO:0005506; C:GO:0016021; F:GO:0016709; P:GO:0055114; F:GO:0020037	F:iron ion binding; C:integral component of membrane; F:oxidoreductase activity, acting on paired donors, with incorporation or reduction of molecular oxygen, NAD(P)H as one donor, and incorporation of one atom of oxygen; P:oxidation-reduction process; F:heme binding	EC:1.14.13	Acting on paired donors, with incorporation or reduction of molecular oxygen. The oxygen incorporated need not be derived from O(2)	-
comp1556_c0_seq1	cytochrome oxidase subunit (mitochondrion)	F:GO:0004129; P:GO:0006119; F:GO:0005507; F:GO:0005506; C:GO:0016021; P:GO:1902600; P:GO:0022900; P:GO:0009060; C:GO:0005743; C:GO:0070469; F:GO:0020037	F:cytochrome-c oxidase activity; P:oxidative phosphorylation; F:copper ion binding; F:iron ion binding; C:integral component of membrane; P:hydrogen ion transmembrane transport; P:electron transport chain; P:aerobic respiration; C:mitochondrial inner membrane; C:respiratory chain; F:heme binding	EC:1.9.3.1	Cytochrome-c oxidase	-
comp1557_c0_seq1	secretory pathway gdp dissociation inhibitor	F:GO:0005093; C:GO:0032153; F:GO:0008484; P:GO:0007264; P:GO:0015031; C:GO:0005761; P:GO:0006412; C:GO:0005789; P:GO:0006506; P:GO:0016192; F:GO:0003735; F:GO:0016491; P:GO:0050790; C:GO:0016021; C:GO:0005829; P:GO:0055114; F:GO:0016740	F:Rab GDP-dissociation inhibitor activity; C:cell division site; F:sulfuric ester hydrolase activity; P:small GTPase mediated signal transduction; P:protein transport; C:mitochondrial ribosome; P:translation; C:endoplasmic reticulum membrane; P:GPI anchor biosynthetic process; P:vesicle-mediated transport; F:structural constituent of ribosome; F:oxidoreductase activity; P:regulation of catalytic …	-	-	-
comp1558_c0_seq1	testis-expressed sequence 11	C:GO:0009507; P:GO:0007143; P:GO:0007140; P:GO:0000712	C:chloroplast; P:female meiotic division; P:male meiosis; P:resolution of meiotic recombination intermediates	-	-	-
comp1558_c1_seq1	testis-expressed sequence 11	C:GO:0009507; P:GO:0007143; P:GO:0007140; P:GO:0000712	C:chloroplast; P:female meiotic division; P:male meiosis; P:resolution of meiotic recombination intermediates	-	-	-
comp1565_c0_seq1	dna-directed rna polymerase i 49 kda polypeptide	F:GO:0003677; C:GO:0005736; F:GO:0001054; P:GO:0006362; P:GO:0042790; C:GO:0016021	F:DNA binding; C:DNA-directed RNA polymerase I complex; F:RNA polymerase I activity; P:transcription elongation from RNA polymerase I promoter; P:transcription of nuclear large rRNA transcript from RNA polymerase I promoter; C:integral component of membrane	EC:2.7.7.6	DNA-directed RNA polymerase	-
comp1572_c0_seq1	duf636 domain	F:GO:0016846; P:GO:0008152; C:GO:0016021	F:carbon-sulfur lyase activity; P:metabolic process; C:integral component of membrane	-	-	-
comp1579_c0_seq1	petal death	P:GO:0006097; C:GO:0005737; F:GO:0046912	P:glyoxylate cycle; C:cytoplasm; F:transferase activity, transferring acyl groups, acyl groups converted into alkyl on transfer	-	-	-
comp1584_c0_seq1	hypothetical protein VITISV_044056	F:GO:0003723; C:GO:0016021	F:RNA binding; C:integral component of membrane	-	-	-
comp1591_c0_seq1	L-gulonolactone oxidase-like	F:GO:0003885; F:GO:0050660; C:GO:0016020; P:GO:0055114	F:D-arabinono-1,4-lactone oxidase activity; F:flavin adenine dinucleotide binding; C:membrane; P:oxidation-reduction process	EC:1.1.3.37	D-arabinono-1,4-lactone oxidase	-
comp1593_c0_seq1	probable glutathione S-transferase	P:GO:0009407; C:GO:0005737; P:GO:0006749; F:GO:0004364	P:toxin catabolic process; C:cytoplasm; P:glutathione metabolic process; F:glutathione transferase activity	EC:2.5.1.18	Glutathione transferase	-
comp1594_c0_seq1	abscisic acid 8 -hydroxylase 3-like	F:GO:0010295; F:GO:0005506; P:GO:0007275; C:GO:0016021; P:GO:0016132; P:GO:0055114; P:GO:0016125; P:GO:0010268; F:GO:0020037	F:(+)-abscisic acid 8'-hydroxylase activity; F:iron ion binding; P:multicellular organism development; C:integral component of membrane; P:brassinosteroid biosynthetic process; P:oxidation-reduction process; P:sterol metabolic process; P:brassinosteroid homeostasis; F:heme binding	EC:1.14.13.93; EC:1.14.13	(+)-abscisic acid 8'-hydroxylase; Acting on paired donors, with incorporation or reduction of molecular oxygen. The oxygen incorporated need not be derived from O(2)	-
comp1594_c0_seq2	abscisic acid 8 -hydroxylase 3-like	F:GO:0016491; F:GO:0005488	F:oxidoreductase activity; F:binding	-	-	-
comp1597_c0_seq1	sorbitol dehydrogenase	F:GO:0008270; C:GO:0016021; F:GO:0003939; P:GO:0055114	F:zinc ion binding; C:integral component of membrane; F:L-iditol 2-dehydrogenase activity; P:oxidation-reduction process	EC:1.1.1.14	L-iditol 2-dehydrogenase	-
comp1598_c0_seq1	Ycf2 (chloroplast)	C:GO:0009570; F:GO:0005524; C:GO:0005739; C:GO:0016021	C:chloroplast stroma; F:ATP binding; C:mitochondrion; C:integral component of membrane	-	-	-
comp1600_c0_seq1	alkaline neutral invertase CINV2-like isoform X3	F:GO:0033926; P:GO:0005987; C:GO:0009507; F:GO:0004575; P:GO:0005982; P:GO:0048825	F:glycopeptide alpha-N-acetylgalactosaminidase activity; P:sucrose catabolic process; C:chloroplast; F:sucrose alpha-glucosidase activity; P:starch metabolic process; P:cotyledon development	EC:3.2.1.97; EC:3.2.1.26; EC:3.2.1.48	Endo-alpha-N-acetylgalactosaminidase; Beta-fructofuranosidase; Sucrose alpha-glucosidase	-
comp1601_c0_seq1	uv damage endonuclease	C:GO:0005634; P:GO:0043504; P:GO:0006290; P:GO:1990731; C:GO:0005739; F:GO:0000404; P:GO:0006289; P:GO:0006298; F:GO:1990043	C:nucleus; P:mitochondrial DNA repair; P:pyrimidine dimer repair; P:UV-damage excision repair, DNA incision; C:mitochondrion; F:heteroduplex DNA loop binding; P:nucleotide-excision repair; P:mismatch repair; F:5' deoxyribonuclease (pyrimidine dimer) activity	EC:3.1.25; EC:3.1.25.1	Acting on ester bonds; Deoxyribonuclease (pyrimidine dimer)	-
comp1612_c0_seq1	cytochrome oxidase subunit (mitochondrion)	F:GO:0046914; P:GO:0006091; F:GO:0016491; F:GO:0009055; C:GO:0005739; P:GO:0055114; P:GO:0044763; C:GO:0044425; P:GO:0006810	F:transition metal ion binding; P:generation of precursor metabolites and energy; F:oxidoreductase activity; F:electron carrier activity; C:mitochondrion; P:oxidation-reduction process; P:single-organism cellular process; C:membrane part; P:transport	-	-	-
comp1612_c1_seq1	cytochrome oxidase subunit (mitochondrion)	F:GO:0004129; P:GO:0006119; F:GO:0005507; F:GO:0005506; C:GO:0016021; P:GO:1902600; P:GO:0022900; P:GO:0009060; C:GO:0005743; C:GO:0005886; C:GO:0070469; F:GO:0020037	F:cytochrome-c oxidase activity; P:oxidative phosphorylation; F:copper ion binding; F:iron ion binding; C:integral component of membrane; P:hydrogen ion transmembrane transport; P:electron transport chain; P:aerobic respiration; C:mitochondrial inner membrane; C:plasma membrane; C:respiratory chain; F:heme binding	EC:1.9.3.1	Cytochrome-c oxidase	-
comp1613_c0_seq1	hypothetical protein VITISV_040353	C:GO:0016020	C:membrane	-	-	-
comp1615_c0_seq1	oleoyl-acyl carrier thioesterase chloroplastic-like	C:GO:0009507; F:GO:0016295; F:GO:0016296; F:GO:0004320; P:GO:0006633; F:GO:0000036	C:chloroplast; F:myristoyl-[acyl-carrier-protein] hydrolase activity; F:palmitoyl-[acyl-carrier-protein] hydrolase activity; F:oleoyl-[acyl-carrier-protein] hydrolase activity; P:fatty acid biosynthetic process; F:ACP phosphopantetheine attachment site binding involved in fatty acid biosynthetic process	EC:2.3.1.85; EC:3.1.2.14	Fatty-acid synthase; Oleoyl-[acyl-carrier-protein] hydrolase	-
comp1616_c0_seq1	serine threonine- kinase SRK2B	C:GO:0005634; F:GO:0005524; C:GO:0005737; F:GO:0004674; P:GO:0006468; P:GO:0035556	C:nucleus; F:ATP binding; C:cytoplasm; F:protein serine/threonine kinase activity; P:protein phosphorylation; P:intracellular signal transduction	EC:2.7.11	Transferring phosphorus-containing groups	-
comp1616_c0_seq2	serine threonine- kinase SRK2B	C:GO:0005634; F:GO:0005524; C:GO:0005737; F:GO:0004674; P:GO:0006468; P:GO:0035556	C:nucleus; F:ATP binding; C:cytoplasm; F:protein serine/threonine kinase activity; P:protein phosphorylation; P:intracellular signal transduction	EC:2.7.11	Transferring phosphorus-containing groups	-
comp1624_c0_seq1	DNA RNA polymerases superfamily	F:GO:0046872	F:metal ion binding	-	-	-
comp1624_c1_seq1	serine threonine- kinase TIO-	F:GO:0003676; C:GO:0005634; F:GO:0008270; P:GO:0015074	F:nucleic acid binding; C:nucleus; F:zinc ion binding; P:DNA integration	-	-	-
comp1627_c0_seq1	6-phosphogluconate decarboxylating 1	F:GO:0050661; P:GO:0009051; F:GO:0004616; C:GO:0016021; C:GO:0005829; P:GO:0055114	F:NADP binding; P:pentose-phosphate shunt, oxidative branch; F:phosphogluconate dehydrogenase (decarboxylating) activity; C:integral component of membrane; C:cytosol; P:oxidation-reduction process	EC:1.1.1.44	Phosphogluconate dehydrogenase (NADP(+)-dependent, decarboxylating)	-
comp1627_c0_seq2	6-phosphogluconate dehydrogenase	F:GO:0050661; P:GO:0009051; F:GO:0004616; C:GO:0016021; C:GO:0005829; P:GO:0055114	F:NADP binding; P:pentose-phosphate shunt, oxidative branch; F:phosphogluconate dehydrogenase (decarboxylating) activity; C:integral component of membrane; C:cytosol; P:oxidation-reduction process	EC:1.1.1.44	Phosphogluconate dehydrogenase (NADP(+)-dependent, decarboxylating)	-
comp1635_c0_seq1	60S ribosomal L12	F:GO:0003735; F:GO:0015078; P:GO:0015991; C:GO:0016021; C:GO:0033179; C:GO:0022625; F:GO:0019843; P:GO:0000027; P:GO:0006412	F:structural constituent of ribosome; F:hydrogen ion transmembrane transporter activity; P:ATP hydrolysis coupled proton transport; C:integral component of membrane; C:proton-transporting V-type ATPase, V0 domain; C:cytosolic large ribosomal subunit; F:rRNA binding; P:ribosomal large subunit assembly; P:translation	-	-	-
comp1640_c0_seq1	gag-pol poly	F:GO:0003676; F:GO:0008270; P:GO:0015074	F:nucleic acid binding; F:zinc ion binding; P:DNA integration	-	-	-
comp1640_c0_seq2	gag-pol poly	F:GO:0003676; F:GO:0008270; P:GO:0015074; F:GO:0016787	F:nucleic acid binding; F:zinc ion binding; P:DNA integration; F:hydrolase activity	-	-	-
comp1644_c0_seq1	TMV resistance N-like	C:GO:0016020; P:GO:0050896	C:membrane; P:response to stimulus	-	-	-
comp1651_c0_seq1	G-type lectin S-receptor-like serine threonine- kinase RKS1	F:GO:0005524; P:GO:0048544; F:GO:0004672; P:GO:0006468	F:ATP binding; P:recognition of pollen; F:protein kinase activity; P:protein phosphorylation	-	-	-
comp1654_c0_seq1	retrotransposon expressed	F:GO:0016887; F:GO:0005524; C:GO:0009507; F:GO:0008270; F:GO:0003723; C:GO:0005739; P:GO:0015074; F:GO:0043531; P:GO:0006952	F:ATPase activity; F:ATP binding; C:chloroplast; F:zinc ion binding; F:RNA binding; C:mitochondrion; P:DNA integration; F:ADP binding; P:defense response	EC:3.6.1.3; EC:3.6.1.15	Adenosinetriphosphatase; Nucleoside-triphosphate phosphatase	-
comp1661_c0_seq1	hypothetical chloroplast RF2	C:GO:0009570; F:GO:0005524; C:GO:0016021	C:chloroplast stroma; F:ATP binding; C:integral component of membrane	-	-	-
comp1664_c0_seq1	Cysteine-rich RLK (RECEPTOR kinase) 8	F:GO:0003676; F:GO:0005524; F:GO:0008270; P:GO:0015074; P:GO:0016310; F:GO:0016301	F:nucleic acid binding; F:ATP binding; F:zinc ion binding; P:DNA integration; P:phosphorylation; F:kinase activity	-	-	-
comp1668_c0_seq1	cellulose	F:GO:0008270; C:GO:0016021; F:GO:0016760; P:GO:0030244; P:GO:0071555; C:GO:0005886	F:zinc ion binding; C:integral component of membrane; F:cellulose synthase (UDP-forming) activity; P:cellulose biosynthetic process; P:cell wall organization; C:plasma membrane	EC:2.4.1.12	Cellulose synthase (UDP-forming)	-
comp1675_c0_seq1	G-type lectin S-receptor-like serine threonine- kinase RLK1	F:GO:0000166; F:GO:0004674; P:GO:0006468; C:GO:0005886	F:nucleotide binding; F:protein serine/threonine kinase activity; P:protein phosphorylation; C:plasma membrane	EC:2.7.11	Transferring phosphorus-containing groups	-
comp1676_c0_seq1	pyrimidine precursor biosynthesis enzyme THI12	F:GO:0016740; P:GO:0009228	F:transferase activity; P:thiamine biosynthetic process	-	-	-
comp1676_c1_seq1	NMT1	P:GO:0009228	P:thiamine biosynthetic process	-	-	-
comp1683_c0_seq1	vinorine synthase-like	F:GO:0016747	F:transferase activity, transferring acyl groups other than amino-acyl groups	-	-	-
comp1683_c1_seq1	vinorine synthase-like	F:GO:0016747	F:transferase activity, transferring acyl groups other than amino-acyl groups	-	-	-
comp1691_c0_seq1	crocetin glucoside glucosyltransferase-like	F:GO:0016758; P:GO:0008152	F:transferase activity, transferring hexosyl groups; P:metabolic process	-	-	-
comp1695_c0_seq1	probable LRR receptor-like serine threonine- kinase At4g36180	C:GO:0016021	C:integral component of membrane	-	-	-
comp1701_c1_seq1	E3 ubiquitin- ligase RNF181-like	F:GO:0046872	F:metal ion binding	-	-	-
comp1703_c0_seq1	probable LRR receptor-like serine threonine- kinase At4g29180	F:GO:0005524; C:GO:0016021; F:GO:0004674; P:GO:0006468	F:ATP binding; C:integral component of membrane; F:protein serine/threonine kinase activity; P:protein phosphorylation	EC:2.7.11	Transferring phosphorus-containing groups	-
comp1704_c0_seq1	transcription factor MYC2-like	F:GO:0046983	F:protein dimerization activity	-	-	-
comp1704_c1_seq1	transcription factor MYC2-like	F:GO:0046983	F:protein dimerization activity	-	-	-
comp1709_c0_seq1	Myb domain 20	F:GO:0003677	F:DNA binding	-	-	-
comp1712_c0_seq1	fructose-bisphosphate class ii	C:GO:0005634; P:GO:0006094; F:GO:0008270; C:GO:0009277; C:GO:0005739; P:GO:0006096; C:GO:0005829; F:GO:0004332; C:GO:0005886	C:nucleus; P:gluconeogenesis; F:zinc ion binding; C:fungal-type cell wall; C:mitochondrion; P:glycolytic process; C:cytosol; F:fructose-bisphosphate aldolase activity; C:plasma membrane	EC:4.1.2.13	Fructose-bisphosphate aldolase	-
comp1713_c0_seq1	acetate-- ligase chloroplastic glyoxysomal	C:GO:0009570; F:GO:0005524; F:GO:0003987; F:GO:0016208; C:GO:0005829; P:GO:0019427	C:chloroplast stroma; F:ATP binding; F:acetate-CoA ligase activity; F:AMP binding; C:cytosol; P:acetyl-CoA biosynthetic process from acetate	EC:6.2.1.1	Acetate--CoA ligase	-
comp1722_c0_seq1	#NAME?	P:GO:0015015; F:GO:0017095; C:GO:0016021	P:heparan sulfate proteoglycan biosynthetic process, enzymatic modification; F:heparan sulfate 6-O-sulfotransferase activity; C:integral component of membrane	-	-	-
comp1723_c0_seq1	ARM REPEAT PROTEIN INTERACTING WITH ABF2-like isoform X2	C:GO:0005634; P:GO:0010187; F:GO:0005515; P:GO:0009737; P:GO:0009651; C:GO:0005737; C:GO:0005886	C:nucleus; P:negative regulation of seed germination; F:protein binding; P:response to abscisic acid; P:response to salt stress; C:cytoplasm; C:plasma membrane	-	-	-
comp2035_c0_seq1	probable carboxylesterase 12	P:GO:0008152; F:GO:0016787	P:metabolic process; F:hydrolase activity	-	-	-
comp2035_c0_seq2	probable carboxylesterase 12	F:GO:0016787	F:hydrolase activity	-	-	-
comp2037_c0_seq1	isoflavone 2 -hydroxylase-like	F:GO:0005506; F:GO:0016705; C:GO:0016021; P:GO:0055114; F:GO:0004497; F:GO:0020037	F:iron ion binding; F:oxidoreductase activity, acting on paired donors, with incorporation or reduction of molecular oxygen; C:integral component of membrane; P:oxidation-reduction process; F:monooxygenase activity; F:heme binding	-	-	-
comp2043_c0_seq1	retrotransposon unclassified	P:GO:0090502; F:GO:0003677; F:GO:0004523; F:GO:0003964; F:GO:0003723; P:GO:0006310; P:GO:0015074; F:GO:0005351; P:GO:0006278; P:GO:0009401	P:RNA phosphodiester bond hydrolysis, endonucleolytic; F:DNA binding; F:RNA-DNA hybrid ribonuclease activity; F:RNA-directed DNA polymerase activity; F:RNA binding; P:DNA recombination; P:DNA integration; F:sugar:proton symporter activity; P:RNA-dependent DNA biosynthetic process; P:phosphoenolpyruvate-dependent sugar phosphotransferase system	EC:3.1.30; EC:2.7.7.49; EC:3.1.26; EC:3.1.26.4	Acting on ester bonds; RNA-directed DNA polymerase; Acting on ester bonds; Ribonuclease H	-
comp2043_c1_seq1	retrotransposon unclassified	C:GO:0009536	C:plastid	-	-	-
comp2051_c0_seq1	cytochrome P450 714C2-like	F:GO:0005506; F:GO:0016705; C:GO:0016021; P:GO:0055114; F:GO:0004497; F:GO:0020037	F:iron ion binding; F:oxidoreductase activity, acting on paired donors, with incorporation or reduction of molecular oxygen; C:integral component of membrane; P:oxidation-reduction process; F:monooxygenase activity; F:heme binding	-	-	-
comp2052_c0_seq1	staphylococcal-like nuclease CAN2	P:GO:0090304; F:GO:0097159; F:GO:1901363; F:GO:0003824	P:nucleic acid metabolic process; F:organic cyclic compound binding; F:heterocyclic compound binding; F:catalytic activity	-	-	-
comp2053_c0_seq1	Cox2 (mitochondrion)	P:GO:0090305; F:GO:0004129; F:GO:0005507; F:GO:0005506; F:GO:0004519; C:GO:0016021; P:GO:0006123; P:GO:1902600; P:GO:0009060; C:GO:0005751; F:GO:0020037	P:nucleic acid phosphodiester bond hydrolysis; F:cytochrome-c oxidase activity; F:copper ion binding; F:iron ion binding; F:endonuclease activity; C:integral component of membrane; P:mitochondrial electron transport, cytochrome c to oxygen; P:hydrogen ion transmembrane transport; P:aerobic respiration; C:mitochondrial respiratory chain complex IV; F:heme binding	EC:1.9.3.1	Cytochrome-c oxidase	-
comp2054_c0_seq1	40S ribosomal S12	P:GO:0006913; F:GO:0003735; C:GO:0022627; F:GO:0017056; C:GO:0005643; P:GO:0006412	P:nucleocytoplasmic transport; F:structural constituent of ribosome; C:cytosolic small ribosomal subunit; F:structural constituent of nuclear pore; C:nuclear pore; P:translation	-	-	-
comp2054_c0_seq2	40s ribosomal s12	P:GO:0006913; F:GO:0003735; C:GO:0022627; F:GO:0017056; C:GO:0034967; P:GO:0016575; P:GO:0045835; C:GO:0005643; P:GO:0006412	P:nucleocytoplasmic transport; F:structural constituent of ribosome; C:cytosolic small ribosomal subunit; F:structural constituent of nuclear pore; C:Set3 complex; P:histone deacetylation; P:negative regulation of meiotic nuclear division; C:nuclear pore; P:translation	-	-	-
comp2072_c1_seq1	nuclear transport factor 2-like	C:GO:0005634; P:GO:0006913	C:nucleus; P:nucleocytoplasmic transport	-	-	-
comp2075_c0_seq1	60s ribosomal l24	F:GO:0003735; C:GO:0022625; P:GO:0000027; P:GO:1902626; P:GO:0006412	F:structural constituent of ribosome; C:cytosolic large ribosomal subunit; P:ribosomal large subunit assembly; P:assembly of large subunit precursor of preribosome; P:translation	-	-	-
comp2085_c0_seq1	ABC drug exporter	F:GO:0005524; P:GO:0006855; P:GO:0035376; P:GO:0035690; C:GO:0016021; P:GO:0042908; F:GO:0008559; C:GO:0005886	F:ATP binding; P:drug transmembrane transport; P:sterol import; P:cellular response to drug; C:integral component of membrane; P:xenobiotic transport; F:xenobiotic-transporting ATPase activity; C:plasma membrane	EC:3.6.1.3; EC:3.6.3.44; EC:3.6.1.15	Adenosinetriphosphatase; Xenobiotic-transporting ATPase; Nucleoside-triphosphate phosphatase	-
comp2085_c1_seq1	abc drug exporter	F:GO:0005524; P:GO:0006855; P:GO:0035376; P:GO:0035690; C:GO:0016021; P:GO:0042908; F:GO:0008559; C:GO:0005886	F:ATP binding; P:drug transmembrane transport; P:sterol import; P:cellular response to drug; C:integral component of membrane; P:xenobiotic transport; F:xenobiotic-transporting ATPase activity; C:plasma membrane	EC:3.6.1.3; EC:3.6.3.44; EC:3.6.1.15	Adenosinetriphosphatase; Xenobiotic-transporting ATPase; Nucleoside-triphosphate phosphatase	-
comp2088_c0_seq1	leucine-rich repeat receptor-like serine threonine- kinase At2g19230	C:GO:0016020; F:GO:0004672	C:membrane; F:protein kinase activity	-	-	-
comp2095_c0_seq1	transketolase	C:GO:0005634; F:GO:0004802; F:GO:0046872; P:GO:0008152; C:GO:0005829	C:nucleus; F:transketolase activity; F:metal ion binding; P:metabolic process; C:cytosol	EC:2.2.1.1	Transketolase	-
comp2097_c0_seq1	formin 8	F:GO:0051015; C:GO:0005911; P:GO:0045010; C:GO:0005886; P:GO:0009932; F:GO:0005522	F:actin filament binding; C:cell-cell junction; P:actin nucleation; C:plasma membrane; P:cell tip growth; F:profilin binding	-	-	-
comp2102_c0_seq1	Disulfide bond formation B	C:GO:0016021	C:integral component of membrane	-	-	-
comp2103_c0_seq1	nuclease HARBI1	C:GO:0016020; F:GO:0005488	C:membrane; F:binding	-	-	-
comp2105_c1_seq1	cyclin-dependent kinase inhibitor 1C	C:GO:0016021	C:integral component of membrane	-	-	-
comp2107_c0_seq1	G-type lectin S-receptor-like serine threonine- kinase At1g11330	F:GO:0005524; P:GO:0048544; C:GO:0016021; F:GO:0004674; P:GO:0006468	F:ATP binding; P:recognition of pollen; C:integral component of membrane; F:protein serine/threonine kinase activity; P:protein phosphorylation	EC:2.7.11	Transferring phosphorus-containing groups	-
comp2110_c0_seq1	TMV resistance N-like	F:GO:0032559; F:GO:0032550; F:GO:0043168	F:adenyl ribonucleotide binding; F:purine ribonucleoside binding; F:anion binding	-	-	-
comp2112_c0_seq1	B-cell receptor-associated 31-like	C:GO:0009507; C:GO:0009506; C:GO:0016021; C:GO:0005783; C:GO:0005774; P:GO:0006886	C:chloroplast; C:plasmodesma; C:integral component of membrane; C:endoplasmic reticulum; C:vacuolar membrane; P:intracellular protein transport	-	-	-
comp2114_c0_seq1	probable serine threonine- kinase NAK	F:GO:0005524; P:GO:0018108; F:GO:0004715; F:GO:0004674	F:ATP binding; P:peptidyl-tyrosine phosphorylation; F:non-membrane spanning protein tyrosine kinase activity; F:protein serine/threonine kinase activity	EC:2.7.10; EC:2.7.11; EC:2.7.10.2	Transferring phosphorus-containing groups; Transferring phosphorus-containing groups; Non-specific protein-tyrosine kinase	-
comp2118_c0_seq1	cation H(+) antiporter 15-like	F:GO:0015299; C:GO:0016021; P:GO:1902600	F:solute:proton antiporter activity; C:integral component of membrane; P:hydrogen ion transmembrane transport	-	-	-
comp2130_c0_seq1	phosphotransmitter Ypd1	F:GO:0009927; C:GO:0005634; P:GO:0007234; C:GO:0005829; P:GO:0034599; P:GO:0016310; F:GO:0043424; P:GO:0010972; P:GO:0032874	F:histidine phosphotransfer kinase activity; C:nucleus; P:osmosensory signaling via phosphorelay pathway; C:cytosol; P:cellular response to oxidative stress; P:phosphorylation; F:protein histidine kinase binding; P:negative regulation of G2/M transition of mitotic cell cycle; P:positive regulation of stress-activated MAPK cascade	-	-	-
comp2131_c0_seq1	glutamate receptor -like	F:GO:0004930; P:GO:0006811; P:GO:0007186; C:GO:0016021; P:GO:0009611; P:GO:0009864; P:GO:0035235; F:GO:0004970	F:G-protein coupled receptor activity; P:ion transport; P:G-protein coupled receptor signaling pathway; C:integral component of membrane; P:response to wounding; P:induced systemic resistance, jasmonic acid mediated signaling pathway; P:ionotropic glutamate receptor signaling pathway; F:ionotropic glutamate receptor activity	-	-	-
comp2133_c0_seq1	NRT1 PTR FAMILY -like	C:GO:0016021; P:GO:0006810; F:GO:0005215	C:integral component of membrane; P:transport; F:transporter activity	-	-	-
comp2137_c0_seq1	mannosyl-oligosaccharide 1,2-alpha-mannosidase MNS1-like	F:GO:0005509; P:GO:0006491; C:GO:0016021; F:GO:0004571; C:GO:0000139; C:GO:0005783	F:calcium ion binding; P:N-glycan processing; C:integral component of membrane; F:mannosyl-oligosaccharide 1,2-alpha-mannosidase activity; C:Golgi membrane; C:endoplasmic reticulum	EC:3.2.1.113; EC:3.2.1.24	Mannosyl-oligosaccharide 1,2-alpha-mannosidase; Alpha-mannosidase	-
comp2138_c0_seq1	phosphomannose isomerase type i	P:GO:0005975; F:GO:0008270; P:GO:0009298; F:GO:0004476	P:carbohydrate metabolic process; F:zinc ion binding; P:GDP-mannose biosynthetic process; F:mannose-6-phosphate isomerase activity	EC:5.3.1.8	Mannose-6-phosphate isomerase	-
comp2141_c0_seq1	Cysteine-rich RLK (RECEPTOR kinase)	F:GO:0003676; C:GO:0016021; P:GO:0016310; F:GO:0016301	F:nucleic acid binding; C:integral component of membrane; P:phosphorylation; F:kinase activity	-	-	-
comp2154_c0_seq1	probable xyloglucan endotransglucosylase hydrolase 23	P:GO:0080022; C:GO:0005618; C:GO:0048046; C:GO:0016021; F:GO:0004553; F:GO:0016762; F:GO:0080039; P:GO:0010411; P:GO:0042545; P:GO:0042546	P:primary root development; C:cell wall; C:apoplast; C:integral component of membrane; F:hydrolase activity, hydrolyzing O-glycosyl compounds; F:xyloglucan:xyloglucosyl transferase activity; F:xyloglucan endotransglucosylase activity; P:xyloglucan metabolic process; P:cell wall modification; P:cell wall biogenesis	EC:2.4.1.207	Xyloglucan:xyloglucosyl transferase	-
comp2156_c0_seq1	LRR receptor-like serine threonine- kinase ERL2	F:GO:0004721; F:GO:0005524; P:GO:0006470; C:GO:0016021; F:GO:0004674; P:GO:0006468	F:phosphoprotein phosphatase activity; F:ATP binding; P:protein dephosphorylation; C:integral component of membrane; F:protein serine/threonine kinase activity; P:protein phosphorylation	EC:2.7.11; EC:3.1.3.16; EC:3.1.3.41	Transferring phosphorus-containing groups; Protein-serine/threonine phosphatase; 4-nitrophenylphosphatase	-
comp2156_c0_seq2	LRR receptor-like serine threonine- kinase ERL1	F:GO:0004721; F:GO:0005524; P:GO:0006470; C:GO:0016021; F:GO:0004674; P:GO:0006468	F:phosphoprotein phosphatase activity; F:ATP binding; P:protein dephosphorylation; C:integral component of membrane; F:protein serine/threonine kinase activity; P:protein phosphorylation	EC:2.7.11; EC:3.1.3.16; EC:3.1.3.41	Transferring phosphorus-containing groups; Protein-serine/threonine phosphatase; 4-nitrophenylphosphatase	-
comp2162_c0_seq1	ankyrin repeat-containing At5g02620-like	C:GO:0016021	C:integral component of membrane	-	-	-
comp2166_c0_seq1	exocyst complex component EXO70A1-like	P:GO:0006887; C:GO:0000145	P:exocytosis; C:exocyst	-	-	-
comp2170_c0_seq1	ankyrin repeat-containing At5g02620-like	C:GO:0016021	C:integral component of membrane	-	-	-
comp2171_c0_seq1	65-kDa microtubule-associated 1	P:GO:0000910; P:GO:0000226; F:GO:0008017	P:cytokinesis; P:microtubule cytoskeleton organization; F:microtubule binding	-	-	-
comp2178_c0_seq1	kinase TMKL1	F:GO:0005524; C:GO:0016021; F:GO:0004672; P:GO:0006468	F:ATP binding; C:integral component of membrane; F:protein kinase activity; P:protein phosphorylation	-	-	-
comp2181_c0_seq1	phospholipid-transporting ATPase 3	F:GO:0000287; F:GO:0005524; C:GO:0005802; P:GO:0045332; C:GO:0016021; C:GO:0000139; F:GO:0004012; P:GO:0048194; C:GO:0005886	F:magnesium ion binding; F:ATP binding; C:trans-Golgi network; P:phospholipid translocation; C:integral component of membrane; C:Golgi membrane; F:phospholipid-translocating ATPase activity; P:Golgi vesicle budding; C:plasma membrane	EC:3.6.1.3; EC:3.6.3.1; EC:3.6.1.15	Adenosinetriphosphatase; Phospholipid-translocating ATPase; Nucleoside-triphosphate phosphatase	-
comp2184_c0_seq1	NUCLEAR FUSION DEFECTIVE 4-like	C:GO:0016021	C:integral component of membrane	-	-	-
comp2189_c0_seq1	CEN 1	P:GO:0009908; P:GO:0010228	P:flower development; P:vegetative to reproductive phase transition of meristem	-	-	-
comp2189_c1_seq1	CEN 1	C:GO:0005737; P:GO:0009908; P:GO:0010228	C:cytoplasm; P:flower development; P:vegetative to reproductive phase transition of meristem	-	-	-
comp2198_c0_seq1	Gag-protease-integrase-RT-R poly	F:GO:0008270; P:GO:0015074; F:GO:0004650; F:GO:0004672; F:GO:0008233; C:GO:0005576; P:GO:0006468; F:GO:0003676; F:GO:0005524; P:GO:0005975; P:GO:0048544; P:GO:0006508; P:GO:0071555	F:zinc ion binding; P:DNA integration; F:polygalacturonase activity; F:protein kinase activity; F:peptidase activity; C:extracellular region; P:protein phosphorylation; F:nucleic acid binding; F:ATP binding; P:carbohydrate metabolic process; P:recognition of pollen; P:proteolysis; P:cell wall organization	EC:3.2.1.15	Polygalacturonase	-
comp2200_c0_seq1	nadh oxidase	F:GO:0010181; F:GO:0003959; P:GO:0055114; C:GO:0005622	F:FMN binding; F:NADPH dehydrogenase activity; P:oxidation-reduction process; C:intracellular	EC:1.6.99.1	NADPH dehydrogenase	-
comp2200_c1_seq1	nadh oxidase	F:GO:0010181; F:GO:0003959; P:GO:0055114; C:GO:0005622	F:FMN binding; F:NADPH dehydrogenase activity; P:oxidation-reduction process; C:intracellular	EC:1.6.99.1	NADPH dehydrogenase	-
comp2202_c1_seq1	NADPH:adrenodoxin mitochondrial isoform X1	C:GO:0005759; F:GO:0016491; P:GO:0055114	C:mitochondrial matrix; F:oxidoreductase activity; P:oxidation-reduction process	-	-	-
comp2215_c0_seq1	Chromodomain-helicase-DNA-binding Mi-2	F:GO:0003824; F:GO:0046872	F:catalytic activity; F:metal ion binding	-	-	-
comp2220_c0_seq1	probable acyl-activating enzyme peroxisomal	P:GO:0008152; F:GO:0016874	P:metabolic process; F:ligase activity	-	-	-
comp2222_c0_seq1	hypothetical protein VITISV_031415	F:GO:0003676; C:GO:0016021; P:GO:0015074	F:nucleic acid binding; C:integral component of membrane; P:DNA integration	-	-	-
comp2226_c0_seq1	hydroxymethylglutaryl- reductase	F:GO:0016491; C:GO:0043231; C:GO:0044444; P:GO:0044238; C:GO:0031090; C:GO:0044446; P:GO:0044710; P:GO:0071704	F:oxidoreductase activity; C:intracellular membrane-bounded organelle; C:cytoplasmic part; P:primary metabolic process; C:organelle membrane; C:intracellular organelle part; P:single-organism metabolic process; P:organic substance metabolic process	-	-	-
comp2231_c0_seq1	annexin D8	C:GO:0005634; P:GO:0009409; P:GO:0009408; P:GO:0009651; F:GO:0005509; F:GO:0005544; P:GO:0009414	C:nucleus; P:response to cold; P:response to heat; P:response to salt stress; F:calcium ion binding; F:calcium-dependent phospholipid binding; P:response to water deprivation	-	-	-
comp2231_c0_seq2	annexin D8	F:GO:0005509; F:GO:0005544	F:calcium ion binding; F:calcium-dependent phospholipid binding	-	-	-
comp2234_c0_seq1	wall-associated receptor kinase-like 16	F:GO:0005524; F:GO:0005509; C:GO:0016021; F:GO:0004674; P:GO:0006468; F:GO:0030247	F:ATP binding; F:calcium ion binding; C:integral component of membrane; F:protein serine/threonine kinase activity; P:protein phosphorylation; F:polysaccharide binding	EC:2.7.11	Transferring phosphorus-containing groups	-
comp2242_c0_seq1	glutathione S-transferase U9-like	P:GO:0009407; C:GO:0005737; P:GO:0006749; C:GO:0016021; F:GO:0016829; F:GO:0004364	P:toxin catabolic process; C:cytoplasm; P:glutathione metabolic process; C:integral component of membrane; F:lyase activity; F:glutathione transferase activity	EC:2.5.1.18	Glutathione transferase	-
comp2249_c0_seq1	probable LRR receptor-like serine threonine- kinase At3g47570	F:GO:0005524; C:GO:0016021; F:GO:0004674; P:GO:0006468	F:ATP binding; C:integral component of membrane; F:protein serine/threonine kinase activity; P:protein phosphorylation	EC:2.7.11	Transferring phosphorus-containing groups	-
comp2250_c0_seq1	probable LRR receptor-like serine threonine- kinase At3g47570	F:GO:0005524; C:GO:0016021; F:GO:0004674; P:GO:0006468	F:ATP binding; C:integral component of membrane; F:protein serine/threonine kinase activity; P:protein phosphorylation	EC:2.7.11	Transferring phosphorus-containing groups	-
comp2252_c0_seq1	retrotransposon expressed	F:GO:0005488; P:GO:0044237; C:GO:0005622	F:binding; P:cellular metabolic process; C:intracellular	-	-	-
comp2263_c0_seq1	receptor kinase At3g47110	F:GO:0005524; C:GO:0016021; F:GO:0004674; P:GO:0006468	F:ATP binding; C:integral component of membrane; F:protein serine/threonine kinase activity; P:protein phosphorylation	EC:2.7.11	Transferring phosphorus-containing groups	-
comp2269_c0_seq1	MATE efflux family FRD3	F:GO:0015137; P:GO:0006855; F:GO:0015297; C:GO:0016021; C:GO:0005886; F:GO:0015238	F:citrate transmembrane transporter activity; P:drug transmembrane transport; F:antiporter activity; C:integral component of membrane; C:plasma membrane; F:drug transmembrane transporter activity	-	-	-
comp2269_c0_seq2	MATE efflux family FRD3	F:GO:0022857; C:GO:0016020; P:GO:0006810	F:transmembrane transporter activity; C:membrane; P:transport	-	-	-
comp2272_c0_seq1	cytochrome P450 family	F:GO:0005506; F:GO:0016705; C:GO:0016021; P:GO:0055114; F:GO:0004497; F:GO:0020037	F:iron ion binding; F:oxidoreductase activity, acting on paired donors, with incorporation or reduction of molecular oxygen; C:integral component of membrane; P:oxidation-reduction process; F:monooxygenase activity; F:heme binding	-	-	-
comp2276_c0_seq1	ATPase inhibitor	P:GO:0032780; F:GO:0042030; P:GO:0009396; C:GO:0005739; F:GO:0030272; P:GO:0006783; P:GO:0035999; F:GO:0051117	P:negative regulation of ATPase activity; F:ATPase inhibitor activity; P:folic acid-containing compound biosynthetic process; C:mitochondrion; F:5-formyltetrahydrofolate cyclo-ligase activity; P:heme biosynthetic process; P:tetrahydrofolate interconversion; F:ATPase binding	EC:6.3.3.2	5-formyltetrahydrofolate cyclo-ligase	-
comp2282_c0_seq1	eukaryotic translation initiation factor 4G	F:GO:0003723	F:RNA binding	-	-	-
comp2283_c0_seq1	ninja-family mc410	C:GO:0005737; F:GO:0005094; P:GO:0007165; P:GO:0050790	C:cytoplasm; F:Rho GDP-dissociation inhibitor activity; P:signal transduction; P:regulation of catalytic activity	-	-	-
comp2289_c0_seq1	GDP-mannose 4,6 dehydratase 1	F:GO:0050662; P:GO:0019673; F:GO:0008446	F:coenzyme binding; P:GDP-mannose metabolic process; F:GDP-mannose 4,6-dehydratase activity	EC:4.2.1.47	GDP-mannose 4,6-dehydratase	-
comp2295_c0_seq1	retrotransposon unclassified	F:GO:0003676; F:GO:0008270; P:GO:0015074	F:nucleic acid binding; F:zinc ion binding; P:DNA integration	-	-	-
comp2303_c0_seq1	TMV resistance N-like	F:GO:0032559; F:GO:0032550; F:GO:0043168	F:adenyl ribonucleotide binding; F:purine ribonucleoside binding; F:anion binding	-	-	-
comp2306_c0_seq1	probable leucine-rich repeat receptor kinase At1g35710	F:GO:0005524; C:GO:0016021; F:GO:0004672; P:GO:0006468	F:ATP binding; C:integral component of membrane; F:protein kinase activity; P:protein phosphorylation	-	-	-
comp2307_c0_seq1	beta-galactosidase 13-like	P:GO:0005975; C:GO:0005618; F:GO:0030246; C:GO:0005773; F:GO:0004565	P:carbohydrate metabolic process; C:cell wall; F:carbohydrate binding; C:vacuole; F:beta-galactosidase activity	EC:3.2.1.23	Beta-galactosidase	-
comp2312_c0_seq1	kinase chloroplastic-like	F:GO:0005524; F:GO:0004674; P:GO:0006468	F:ATP binding; F:protein serine/threonine kinase activity; P:protein phosphorylation	EC:2.7.11	Transferring phosphorus-containing groups	-
comp2318_c0_seq1	NRT1 PTR FAMILY -like	C:GO:0016021; P:GO:0006810; F:GO:0005215	C:integral component of membrane; P:transport; F:transporter activity	-	-	-
comp2318_c1_seq1	NRT1 PTR FAMILY -like	C:GO:0016021; P:GO:0006810; F:GO:0005215	C:integral component of membrane; P:transport; F:transporter activity	-	-	-
comp1889_c0_seq1	formate dehydrogenase	F:GO:0016616; P:GO:0042183; F:GO:0051287; F:GO:0008863; C:GO:0005829; P:GO:0055114	F:oxidoreductase activity, acting on the CH-OH group of donors, NAD or NADP as acceptor; P:formate catabolic process; F:NAD binding; F:formate dehydrogenase (NAD+) activity; C:cytosol; P:oxidation-reduction process	EC:1.2.1.2	Formate dehydrogenase	-
comp1896_c0_seq1	wall-associated receptor kinase 2-like	F:GO:0005524; F:GO:0005509; C:GO:0016021; P:GO:0007166; F:GO:0004674; P:GO:0006468; C:GO:0005886; F:GO:0030247	F:ATP binding; F:calcium ion binding; C:integral component of membrane; P:cell surface receptor signaling pathway; F:protein serine/threonine kinase activity; P:protein phosphorylation; C:plasma membrane; F:polysaccharide binding	EC:2.7.11	Transferring phosphorus-containing groups	-
comp1901_c0_seq1	carboxypeptidase cpds	C:GO:0016020; F:GO:0004185; P:GO:0051603	C:membrane; F:serine-type carboxypeptidase activity; P:proteolysis involved in cellular protein catabolic process	EC:3.4.21; EC:3.4.16	Acting on peptide bonds (peptidases); Acting on peptide bonds (peptidases)	-
comp1902_c0_seq1	myosin heavy chain kinase B	F:GO:0016740	F:transferase activity	-	-	-
comp1915_c0_seq1	probable mannitol dehydrogenase	F:GO:0008270; F:GO:0016491; C:GO:0016021; P:GO:0055114	F:zinc ion binding; F:oxidoreductase activity; C:integral component of membrane; P:oxidation-reduction process	-	-	-
comp1919_c0_seq1	CHY zinc finger	F:GO:0008270	F:zinc ion binding	-	-	-
comp1921_c0_seq1	RING-H2 zinc finger RHA1a-like	F:GO:0008270	F:zinc ion binding	-	-	-
comp1924_c0_seq1	phosphoenolpyruvate carboxylase kinase 1-like	C:GO:0005634; F:GO:0005524; F:GO:0005516; P:GO:0009738; C:GO:0005737; P:GO:0046777; F:GO:0004683; P:GO:0018105; C:GO:0005886; P:GO:0035556; F:GO:0009931	C:nucleus; F:ATP binding; F:calmodulin binding; P:abscisic acid-activated signaling pathway; C:cytoplasm; P:protein autophosphorylation; F:calmodulin-dependent protein kinase activity; P:peptidyl-serine phosphorylation; C:plasma membrane; P:intracellular signal transduction; F:calcium-dependent protein serine/threonine kinase activity	EC:2.7.11; EC:2.7.11.17	Transferring phosphorus-containing groups; Calcium/calmodulin-dependent protein kinase	-
comp1931_c0_seq2	PREDICTED: uncharacterized protein LOC104452160	F:GO:0046872; P:GO:0030001	F:metal ion binding; P:metal ion transport	-	-	-
comp1933_c0_seq1	catalase isozyme 1	C:GO:0005777; P:GO:0006979; F:GO:0046872; F:GO:0004096; P:GO:0098869; P:GO:0055114; F:GO:0020037; P:GO:0042744	C:peroxisome; P:response to oxidative stress; F:metal ion binding; F:catalase activity; P:cellular oxidant detoxification; P:oxidation-reduction process; F:heme binding; P:hydrogen peroxide catabolic process	EC:1.11.1.7; EC:1.11.1.6	Peroxidase; Catalase	-
comp1938_c0_seq1	G-type lectin S-receptor-like serine threonine- kinase At1g11330	F:GO:0005524; P:GO:0048544; C:GO:0016021; F:GO:0004674; P:GO:0006468	F:ATP binding; P:recognition of pollen; C:integral component of membrane; F:protein serine/threonine kinase activity; P:protein phosphorylation	EC:2.7.11	Transferring phosphorus-containing groups	-
comp1940_c0_seq1	anthocyanidin 3-O-glucosyltransferase 2-like	P:GO:0052696; F:GO:0080043; C:GO:0043231; F:GO:0080044; P:GO:0009813	P:flavonoid glucuronidation; F:quercetin 3-O-glucosyltransferase activity; C:intracellular membrane-bounded organelle; F:quercetin 7-O-glucosyltransferase activity; P:flavonoid biosynthetic process	-	-	-
comp1941_c0_seq1	perakine reductase-like	P:GO:0055114; F:GO:0050236	P:oxidation-reduction process; F:pyridoxine:NADP 4-dehydrogenase activity	EC:1.1.1.65	Pyridoxine 4-dehydrogenase	-
comp1942_c0_seq1	casein kinase I isoform delta-like	P:GO:0008360; C:GO:0005634; C:GO:0005737; P:GO:0016055; F:GO:0004674; P:GO:0006897; P:GO:0018105	P:regulation of cell shape; C:nucleus; C:cytoplasm; P:Wnt signaling pathway; F:protein serine/threonine kinase activity; P:endocytosis; P:peptidyl-serine phosphorylation	EC:2.7.11	Transferring phosphorus-containing groups	-
comp1948_c0_seq1	nuclear pore complex NUP98A isoform X1	F:GO:0003723; P:GO:0006405; P:GO:0034398; P:GO:0006606; F:GO:0017056; P:GO:0000973; F:GO:0005487; C:GO:0044614; F:GO:0008139	F:RNA binding; P:RNA export from nucleus; P:telomere tethering at nuclear periphery; P:protein import into nucleus; F:structural constituent of nuclear pore; P:posttranscriptional tethering of RNA polymerase II gene DNA at nuclear periphery; F:nucleocytoplasmic transporter activity; C:nuclear pore cytoplasmic filaments; F:nuclear localization sequence binding	-	-	-
comp1951_c0_seq1	cyclophilin A	F:GO:0003755; P:GO:0000413; P:GO:0006457	F:peptidyl-prolyl cis-trans isomerase activity; P:protein peptidyl-prolyl isomerization; P:protein folding	EC:5.2.1.8	Peptidylprolyl isomerase	-
comp1960_c0_seq1	ARM repeat interacting WITH ABF2	C:GO:0016021	C:integral component of membrane	-	-	-
comp1966_c0_seq1	probable amino acid permease 7 isoform X2	C:GO:0016021; F:GO:0015171; C:GO:0005886; P:GO:0003333	C:integral component of membrane; F:amino acid transmembrane transporter activity; C:plasma membrane; P:amino acid transmembrane transport	-	-	-
comp1968_c0_seq1	leucine-rich repeat receptor kinase PXL1	F:GO:0000166; C:GO:0016020; F:GO:0004672; P:GO:0016310	F:nucleotide binding; C:membrane; F:protein kinase activity; P:phosphorylation	-	-	-
comp1968_c1_seq1	leucine-rich repeat receptor kinase PXL1	F:GO:0000166; C:GO:0016020; F:GO:0004672; P:GO:0016310; P:GO:0044699	F:nucleotide binding; C:membrane; F:protein kinase activity; P:phosphorylation; P:single-organism process	-	-	-
comp1971_c0_seq1	agamous-like MADS-box AGL80	C:GO:0005634; F:GO:0003677; P:GO:0006351; P:GO:0006355; F:GO:0046983	C:nucleus; F:DNA binding; P:transcription, DNA-templated; P:regulation of transcription, DNA-templated; F:protein dimerization activity	-	-	-
comp1978_c0_seq1	galactinol synthase 2	C:GO:0005737; F:GO:0046872; F:GO:0047216; P:GO:0006012	C:cytoplasm; F:metal ion binding; F:inositol 3-alpha-galactosyltransferase activity; P:galactose metabolic process	EC:2.4.1.123	Inositol 3-alpha-galactosyltransferase	-
comp1979_c0_seq1	cyclin-A2-2-like	C:GO:0005634	C:nucleus	-	-	-
comp1981_c0_seq1	elongation factor 1-gamma	P:GO:0006913; F:GO:0003746; C:GO:0005737; P:GO:0006749; F:GO:0017056; F:GO:0004364; P:GO:0006198; P:GO:0006414; F:GO:0004115; C:GO:0005643	P:nucleocytoplasmic transport; F:translation elongation factor activity; C:cytoplasm; P:glutathione metabolic process; F:structural constituent of nuclear pore; F:glutathione transferase activity; P:cAMP catabolic process; P:translational elongation; F:3',5'-cyclic-AMP phosphodiesterase activity; C:nuclear pore	EC:2.5.1.18; EC:3.1.4.17	Glutathione transferase; 3',5'-cyclic-nucleotide phosphodiesterase	-
comp1985_c0_seq1	pentatricopeptide repeat-containing mitochondrial	F:GO:0016887; C:GO:0016020	F:ATPase activity; C:membrane	EC:3.6.1.3; EC:3.6.1.15	Adenosinetriphosphatase; Nucleoside-triphosphate phosphatase	-
comp1991_c0_seq1	probable copper-transporting ATPase HMA5	F:GO:0000166; P:GO:0010273; C:GO:0005887; F:GO:0005507; C:GO:0043231; F:GO:0043682; P:GO:0035434	F:nucleotide binding; P:detoxification of copper ion; C:integral component of plasma membrane; F:copper ion binding; C:intracellular membrane-bounded organelle; F:copper-transporting ATPase activity; P:copper ion transmembrane transport	EC:3.6.1.3; EC:3.6.1.15	Adenosinetriphosphatase; Nucleoside-triphosphate phosphatase	-
comp1991_c0_seq2	probable copper-transporting ATPase HMA5	F:GO:0000166; P:GO:0010273; C:GO:0005887; F:GO:0004008; P:GO:0060003; F:GO:0005507; C:GO:0043231	F:nucleotide binding; P:detoxification of copper ion; C:integral component of plasma membrane; F:copper-exporting ATPase activity; P:copper ion export; F:copper ion binding; C:intracellular membrane-bounded organelle	EC:3.6.1.3; EC:3.6.1.15; EC:3.6.3.4	Adenosinetriphosphatase; Nucleoside-triphosphate phosphatase; Cu(2+)-exporting ATPase	-
comp1993_c0_seq1	Transcription factor MYB86	F:GO:0003677	F:DNA binding	-	-	-
comp1998_c0_seq1	Inactive rhomboid 1	C:GO:0016021; F:GO:0004252; P:GO:0016485	C:integral component of membrane; F:serine-type endopeptidase activity; P:protein processing	EC:3.4.21	Acting on peptide bonds (peptidases)	-
comp1998_c0_seq2	Inactive rhomboid 1	P:GO:0006508; C:GO:0016021; F:GO:0004252	P:proteolysis; C:integral component of membrane; F:serine-type endopeptidase activity	EC:3.4.21	Acting on peptide bonds (peptidases)	-
comp2000_c0_seq1	AP2-like ethylene-responsive transcription factor At1g16060	C:GO:0005634; F:GO:0003677; F:GO:0003700; P:GO:0006351; P:GO:0007275; P:GO:0006355	C:nucleus; F:DNA binding; F:transcription factor activity, sequence-specific DNA binding; P:transcription, DNA-templated; P:multicellular organism development; P:regulation of transcription, DNA-templated	-	-	-
comp2002_c0_seq1	probable mannitol dehydrogenase	F:GO:0008270; F:GO:0016491; P:GO:0055114	F:zinc ion binding; F:oxidoreductase activity; P:oxidation-reduction process	-	-	-
comp2007_c0_seq1	C2 domain-containing	C:GO:0016021	C:integral component of membrane	-	-	-
comp2008_c0_seq1	Retrovirus-related Pol poly LINE-1	F:GO:0003824; P:GO:0008152; F:GO:0043167; P:GO:0009987	F:catalytic activity; P:metabolic process; F:ion binding; P:cellular process	-	-	-
comp2012_c0_seq1	zinc finger CCCH domain-containing 1	C:GO:0005634; F:GO:0003677; F:GO:0008270; P:GO:0008380; C:GO:0016020	C:nucleus; F:DNA binding; F:zinc ion binding; P:RNA splicing; C:membrane	-	-	-
comp2013_c0_seq1	methylesterase chloroplastic	F:GO:0016787	F:hydrolase activity	-	-	-
comp2013_c0_seq2	methylesterase chloroplastic	F:GO:0016787	F:hydrolase activity	-	-	-
comp2021_c0_seq1	Zinc CCHC-type	F:GO:0005488	F:binding	-	-	-
comp2022_c0_seq1	gibberellin 20-oxidase	P:GO:0009826; F:GO:0005506; P:GO:0009908; F:GO:0045544; P:GO:0009686; P:GO:0055114; P:GO:0009740; P:GO:0009416	P:unidimensional cell growth; F:iron ion binding; P:flower development; F:gibberellin 20-oxidase activity; P:gibberellin biosynthetic process; P:oxidation-reduction process; P:gibberellic acid mediated signaling pathway; P:response to light stimulus	EC:1.14.11	Acting on paired donors, with incorporation or reduction of molecular oxygen. The oxygen incorporated need not be derived from O(2)	-
comp2023_c0_seq1	Retrovirus-related Pol poly LINE-1	F:GO:0097159; F:GO:1901363; C:GO:0016020; F:GO:0008168; P:GO:0032259	F:organic cyclic compound binding; F:heterocyclic compound binding; C:membrane; F:methyltransferase activity; P:methylation	-	-	-
comp2762_c0_seq1	PREDICTED: uncharacterized protein LOC104420301	F:GO:0003824	F:catalytic activity	-	-	-
comp2768_c0_seq1	molybdenum cofactor sulfurase	F:GO:0003824	F:catalytic activity	-	-	-
comp2775_c0_seq1	Possible CBL-interacting-like PK	F:GO:0005524; C:GO:0016021; F:GO:0004672; P:GO:0006468	F:ATP binding; C:integral component of membrane; F:protein kinase activity; P:protein phosphorylation	-	-	-
comp2783_c0_seq1	MADS-box transcription factor 27	C:GO:0005634; F:GO:0003677; F:GO:0003700; P:GO:0006351; P:GO:0006355; F:GO:0046983	C:nucleus; F:DNA binding; F:transcription factor activity, sequence-specific DNA binding; P:transcription, DNA-templated; P:regulation of transcription, DNA-templated; F:protein dimerization activity	-	-	-
comp2803_c0_seq1	60S ribosomal L22	F:GO:0003735; P:GO:0002181; C:GO:0022625; C:GO:0005730	F:structural constituent of ribosome; P:cytoplasmic translation; C:cytosolic large ribosomal subunit; C:nucleolus	-	-	-
comp2811_c0_seq1	casein kinase I homolog hhp1-like	P:GO:0008360; C:GO:0005634; F:GO:0005524; C:GO:0005737; P:GO:0016055; F:GO:0004674; P:GO:0006897; P:GO:0018105	P:regulation of cell shape; C:nucleus; F:ATP binding; C:cytoplasm; P:Wnt signaling pathway; F:protein serine/threonine kinase activity; P:endocytosis; P:peptidyl-serine phosphorylation	EC:2.7.11	Transferring phosphorus-containing groups	-
comp2814_c0_seq1	calcium-transporting ATPase endoplasmic reticulum-type-like	C:GO:0005887; F:GO:0005524; F:GO:0019829; F:GO:0046872; P:GO:0098655; C:GO:0005783	C:integral component of plasma membrane; F:ATP binding; F:cation-transporting ATPase activity; F:metal ion binding; P:cation transmembrane transport; C:endoplasmic reticulum	EC:3.6.1.3; EC:3.6.1.15	Adenosinetriphosphatase; Nucleoside-triphosphate phosphatase	-
comp2814_c1_seq1	calcium-transporting ATPase endoplasmic reticulum-type-like	C:GO:0005887; F:GO:0005524; F:GO:0046872; P:GO:0070588; C:GO:0005783; F:GO:0005388	C:integral component of plasma membrane; F:ATP binding; F:metal ion binding; P:calcium ion transmembrane transport; C:endoplasmic reticulum; F:calcium-transporting ATPase activity	EC:3.6.1.3; EC:3.6.3.8; EC:3.6.1.15	Adenosinetriphosphatase; Calcium-transporting ATPase; Nucleoside-triphosphate phosphatase	-
comp2816_c0_seq1	60S ribosomal L13	F:GO:0003723; F:GO:0003735; C:GO:0016020; C:GO:0022625; P:GO:0006412	F:RNA binding; F:structural constituent of ribosome; C:membrane; C:cytosolic large ribosomal subunit; P:translation	-	-	-
comp2816_c0_seq2	60S ribosomal L13	F:GO:0003723; F:GO:0003735; C:GO:0022625; P:GO:0006412	F:RNA binding; F:structural constituent of ribosome; C:cytosolic large ribosomal subunit; P:translation	-	-	-
comp2821_c0_seq1	glutathione peroxidase	C:GO:0005634; F:GO:0004602; C:GO:0005739; F:GO:0008379; P:GO:0098869; C:GO:0005829; P:GO:0045454; P:GO:0055114; P:GO:0070301; P:GO:0042744	C:nucleus; F:glutathione peroxidase activity; C:mitochondrion; F:thioredoxin peroxidase activity; P:cellular oxidant detoxification; C:cytosol; P:cell redox homeostasis; P:oxidation-reduction process; P:cellular response to hydrogen peroxide; P:hydrogen peroxide catabolic process	EC:1.11.1; EC:1.11.1.15; EC:1.11.1.9; EC:1.11.1.7	Acting on a peroxide as acceptor; Peroxiredoxin; Glutathione peroxidase; Peroxidase	-
comp2823_c0_seq1	probable serine threonine- kinase At1g18390	F:GO:0005524; C:GO:0016021; F:GO:0004674; P:GO:0006468	F:ATP binding; C:integral component of membrane; F:protein serine/threonine kinase activity; P:protein phosphorylation	EC:2.7.11	Transferring phosphorus-containing groups	-
comp2823_c1_seq1	probable serine threonine- kinase At1g18390	F:GO:0005524; C:GO:0016020; F:GO:0004674; P:GO:0006468	F:ATP binding; C:membrane; F:protein serine/threonine kinase activity; P:protein phosphorylation	EC:2.7.11	Transferring phosphorus-containing groups	-
comp2824_c0_seq1	probable methyltransferase PMT19	C:GO:0005737; C:GO:0016021; F:GO:0008757; P:GO:0032259	C:cytoplasm; C:integral component of membrane; F:S-adenosylmethionine-dependent methyltransferase activity; P:methylation	-	-	-
comp2832_c0_seq1	serine carboxypeptidase-like 18	F:GO:0003824	F:catalytic activity	-	-	-
comp2846_c0_seq1	ABC transporter G family member 23	F:GO:0005524; F:GO:0042626; C:GO:0016021; C:GO:0005886	F:ATP binding; F:ATPase activity, coupled to transmembrane movement of substances; C:integral component of membrane; C:plasma membrane	EC:3.6.1.3; EC:3.6.1.15	Adenosinetriphosphatase; Nucleoside-triphosphate phosphatase	-
comp2860_c0_seq1	acid beta-fructofuranosidase-like	C:GO:0016020; P:GO:0008152; F:GO:0004564	C:membrane; P:metabolic process; F:beta-fructofuranosidase activity	EC:3.2.1.26	Beta-fructofuranosidase	-
comp2878_c0_seq2	cysteine-rich repeat secretory 15	C:GO:0016021	C:integral component of membrane	-	-	-
comp2880_c0_seq1	glycoside hydrolase family 55	F:GO:0016787	F:hydrolase activity	-	-	-
comp2888_c0_seq1	ribulose bisphosphate carboxylase oxygenase chloroplastic	F:GO:0005524; C:GO:0009535; F:GO:0016787	F:ATP binding; C:chloroplast thylakoid membrane; F:hydrolase activity	-	-	-
comp2889_c0_seq1	thioredoxin chloroplastic	C:GO:0009507; F:GO:0015035; P:GO:0043085; P:GO:0006662; F:GO:0016671; P:GO:0034599; F:GO:0008047; P:GO:0045454; P:GO:0055114; P:GO:0006457; P:GO:0000103	C:chloroplast; F:protein disulfide oxidoreductase activity; P:positive regulation of catalytic activity; P:glycerol ether metabolic process; F:oxidoreductase activity, acting on a sulfur group of donors, disulfide as acceptor; P:cellular response to oxidative stress; F:enzyme activator activity; P:cell redox homeostasis; P:oxidation-reduction process; P:protein folding; P:sulfate assimilation	-	-	-
comp2906_c0_seq1	regulator of gluconeogenesis	F:GO:0046872; C:GO:0016021	F:metal ion binding; C:integral component of membrane	-	-	-
comp2480_c0_seq1	class I	P:GO:0043170; P:GO:0009056; F:GO:0016798	P:macromolecule metabolic process; P:catabolic process; F:hydrolase activity, acting on glycosyl bonds	-	-	-
comp2491_c0_seq1	xylosyltransferase 1-like	F:GO:0008375; C:GO:0016020	F:acetylglucosaminyltransferase activity; C:membrane	-	-	-
comp2492_c0_seq1	Hydroxyproline-rich glyco family	C:GO:0016020	C:membrane	-	-	-
comp2497_c0_seq1	peroxidase P7-like	F:GO:0004601; P:GO:0006979; F:GO:0046872; P:GO:0098869; P:GO:0055114; C:GO:0005576; F:GO:0020037; P:GO:0042744	F:peroxidase activity; P:response to oxidative stress; F:metal ion binding; P:cellular oxidant detoxification; P:oxidation-reduction process; C:extracellular region; F:heme binding; P:hydrogen peroxide catabolic process	EC:1.11.1.7	Peroxidase	-
comp2501_c0_seq1	peptidase family	P:GO:0006508; C:GO:0005829; F:GO:0004177; C:GO:0005773	P:proteolysis; C:cytosol; F:aminopeptidase activity; C:vacuole	EC:3.4.11	Acting on peptide bonds (peptidases)	-
comp2502_c0_seq1	variant 2	P:GO:1903475; P:GO:0006897; P:GO:0030437; P:GO:0051764; P:GO:0030835; C:GO:0005826; F:GO:0003779; F:GO:0005509; C:GO:0032432; P:GO:0071963; F:GO:0030674; C:GO:0030479; P:GO:0051017; P:GO:0051666	P:mitotic actomyosin contractile ring assembly; P:endocytosis; P:ascospore formation; P:actin crosslink formation; P:negative regulation of actin filament depolymerization; C:actomyosin contractile ring; F:actin binding; F:calcium ion binding; C:actin filament bundle; P:establishment or maintenance of cell polarity regulating cell shape; F:protein binding, bridging; C:actin cortical patch; P:acti…	-	-	-
comp2502_c1_seq1	hypothetical protein SNOG_14940	P:GO:1903475; P:GO:0006897; P:GO:0030437; P:GO:0051764; P:GO:0030835; C:GO:0005826; F:GO:0003779; F:GO:0005509; C:GO:0032432; P:GO:0071963; F:GO:0030674; C:GO:0030479; P:GO:0051017; P:GO:0051666	P:mitotic actomyosin contractile ring assembly; P:endocytosis; P:ascospore formation; P:actin crosslink formation; P:negative regulation of actin filament depolymerization; C:actomyosin contractile ring; F:actin binding; F:calcium ion binding; C:actin filament bundle; P:establishment or maintenance of cell polarity regulating cell shape; F:protein binding, bridging; C:actin cortical patch; P:acti…	-	-	-
comp2504_c0_seq1	auxin transport BIG	P:GO:0048364; F:GO:0008270; P:GO:0090698; P:GO:0009791; P:GO:0050896	P:root development; F:zinc ion binding; P:post-embryonic plant morphogenesis; P:post-embryonic development; P:response to stimulus	-	-	-
comp2506_c0_seq1	DNA RNA polymerases superfamily	F:GO:0005488	F:binding	-	-	-
comp2508_c0_seq1	conserved hypothetical protein	C:GO:0016021	C:integral component of membrane	-	-	-
comp2510_c0_seq1	TMV resistance N-like	P:GO:0007165; F:GO:0043531; P:GO:0006952	P:signal transduction; F:ADP binding; P:defense response	-	-	-
comp2511_c0_seq1	disease resistance RGA3	F:GO:0043531; P:GO:0006952	F:ADP binding; P:defense response	-	-	-
comp2516_c0_seq1	probable S-acyltransferase 7	F:GO:0016746; F:GO:0046872; C:GO:0016020	F:transferase activity, transferring acyl groups; F:metal ion binding; C:membrane	-	-	-
comp2518_c0_seq1	PREDICTED: uncharacterized protein LOC104437268	C:GO:0016021	C:integral component of membrane	-	-	-
comp2523_c0_seq1	retrotransposon Ty1-copia subclass	F:GO:0003677; F:GO:0008270; P:GO:0006310; P:GO:0015074	F:DNA binding; F:zinc ion binding; P:DNA recombination; P:DNA integration	-	-	-
comp2527_c0_seq1	probable caffeoyl- O-methyltransferase At4g26220	F:GO:0042409; C:GO:0005829; P:GO:0032259	F:caffeoyl-CoA O-methyltransferase activity; C:cytosol; P:methylation	EC:2.1.1.104	Caffeoyl-CoA O-methyltransferase	-
comp2527_c1_seq1	probable caffeoyl- O-methyltransferase At4g26220	F:GO:0042409; C:GO:0005829; P:GO:0032259	F:caffeoyl-CoA O-methyltransferase activity; C:cytosol; P:methylation	EC:2.1.1.104	Caffeoyl-CoA O-methyltransferase	-
comp2533_c0_seq1	ent-copalyl diphosphate chloroplastic	F:GO:0000287; P:GO:0008152; F:GO:0010333	F:magnesium ion binding; P:metabolic process; F:terpene synthase activity	-	-	-
comp2533_c1_seq1	ent-copalyl diphosphate chloroplastic-like	F:GO:0000287; F:GO:0009905; C:GO:0009507; P:GO:0009686; F:GO:0010333	F:magnesium ion binding; F:ent-copalyl diphosphate synthase activity; C:chloroplast; P:gibberellin biosynthetic process; F:terpene synthase activity	EC:5.5.1.13	Ent-copalyl diphosphate synthase	-
comp2538_c0_seq1	probable purine permease 5 isoform X2	C:GO:0016020	C:membrane	-	-	-
comp2542_c0_seq1	probable leucine-rich repeat receptor-like serine threonine- kinase At3g14840	F:GO:0005524; C:GO:0016021; F:GO:0004674; P:GO:0006468; C:GO:0005886	F:ATP binding; C:integral component of membrane; F:protein serine/threonine kinase activity; P:protein phosphorylation; C:plasma membrane	EC:2.7.11	Transferring phosphorus-containing groups	-
comp2546_c0_seq1	retrotransposon Ty1-copia subclass	F:GO:0003677; F:GO:0008270; P:GO:0006310; P:GO:0015074	F:DNA binding; F:zinc ion binding; P:DNA recombination; P:DNA integration	-	-	-
comp2551_c0_seq1	clathrin assembly At2g25430	F:GO:0005543	F:phospholipid binding	-	-	-
comp2553_c0_seq1	NAC domain-containing 7-like	C:GO:0005634; F:GO:0042803; P:GO:0045491; F:GO:0046982; P:GO:0006351; P:GO:0045893; P:GO:0090059; F:GO:0044212; F:GO:0043565	C:nucleus; F:protein homodimerization activity; P:xylan metabolic process; F:protein heterodimerization activity; P:transcription, DNA-templated; P:positive regulation of transcription, DNA-templated; P:protoxylem development; F:transcription regulatory region DNA binding; F:sequence-specific DNA binding	-	-	-
comp2557_c0_seq1	TMV resistance N-like	P:GO:0007165; F:GO:0043531; P:GO:0006952	P:signal transduction; F:ADP binding; P:defense response	-	-	-
comp2569_c0_seq1	cupin domain-containing	F:GO:0005524; F:GO:0042626; P:GO:0055085; C:GO:0005739; C:GO:0016021; F:GO:0016853	F:ATP binding; F:ATPase activity, coupled to transmembrane movement of substances; P:transmembrane transport; C:mitochondrion; C:integral component of membrane; F:isomerase activity	EC:3.6.1.3; EC:3.6.1.15	Adenosinetriphosphatase; Nucleoside-triphosphate phosphatase	-
comp2569_c1_seq1	#NAME?	F:GO:0005524; F:GO:0042626; P:GO:0055085; C:GO:0005739; C:GO:0016021	F:ATP binding; F:ATPase activity, coupled to transmembrane movement of substances; P:transmembrane transport; C:mitochondrion; C:integral component of membrane	EC:3.6.1.3; EC:3.6.1.15	Adenosinetriphosphatase; Nucleoside-triphosphate phosphatase	-
comp2570_c0_seq1	probable receptor kinase At5g61350	P:GO:0065007; F:GO:0005524; F:GO:0046872; C:GO:0016021; P:GO:0044763; F:GO:0004674; P:GO:0006468	P:biological regulation; F:ATP binding; F:metal ion binding; C:integral component of membrane; P:single-organism cellular process; F:protein serine/threonine kinase activity; P:protein phosphorylation	EC:2.7.11	Transferring phosphorus-containing groups	-
comp2570_c0_seq2	probable receptor kinase At5g61350	F:GO:0005524; P:GO:0018108; P:GO:0097275; C:GO:0009705; F:GO:0008270; F:GO:0004715; P:GO:0006508; C:GO:0016021; P:GO:0080147; F:GO:0004176; P:GO:0051924; F:GO:0004674	F:ATP binding; P:peptidyl-tyrosine phosphorylation; P:cellular ammonia homeostasis; C:plant-type vacuole membrane; F:zinc ion binding; F:non-membrane spanning protein tyrosine kinase activity; P:proteolysis; C:integral component of membrane; P:root hair cell development; F:ATP-dependent peptidase activity; P:regulation of calcium ion transport; F:protein serine/threonine kinase activity	EC:2.7.10; EC:2.7.11; EC:3.6.1.3; EC:2.7.10.2; EC:3.6.1.15	Transferring phosphorus-containing groups; Transferring phosphorus-containing groups; Adenosinetriphosphatase; Non-specific protein-tyrosine kinase; Nucleoside-triphosphate phosphatase	-
comp2581_c0_seq1	cytochrome P450 714C2-like	F:GO:0005506; F:GO:0016705; C:GO:0016021; P:GO:0055114; F:GO:0004497; F:GO:0020037	F:iron ion binding; F:oxidoreductase activity, acting on paired donors, with incorporation or reduction of molecular oxygen; C:integral component of membrane; P:oxidation-reduction process; F:monooxygenase activity; F:heme binding	-	-	-
comp2582_c0_seq1	aquaporin rerated other eukaryote	F:GO:0015078; P:GO:0015991; C:GO:0016021; C:GO:0033179	F:hydrogen ion transmembrane transporter activity; P:ATP hydrolysis coupled proton transport; C:integral component of membrane; C:proton-transporting V-type ATPase, V0 domain	-	-	-
comp2592_c0_seq1	Plasma membrane intrinsic 1,4 isoform 1	C:GO:0016020	C:membrane	-	-	-
comp2595_c1_seq1	probable LRR receptor-like serine threonine- kinase At4g08850	F:GO:0032440; P:GO:0055114; P:GO:0016310; F:GO:0016301	F:2-alkenal reductase [NAD(P)] activity; P:oxidation-reduction process; P:phosphorylation; F:kinase activity	EC:1.3.1.74	2-alkenal reductase (NAD(P)(+))	-
comp2596_c0_seq1	Retrovirus-related Pol poly from transposon TNT 1-94	P:GO:0044237	P:cellular metabolic process	-	-	-
comp2604_c0_seq1	MATE efflux family 5	P:GO:0006855; F:GO:0015297; C:GO:0016021; F:GO:0015238	P:drug transmembrane transport; F:antiporter activity; C:integral component of membrane; F:drug transmembrane transporter activity	-	-	-
comp2604_c1_seq1	MATE efflux family 5	P:GO:0006855; F:GO:0015297; C:GO:0016021; F:GO:0015238	P:drug transmembrane transport; F:antiporter activity; C:integral component of membrane; F:drug transmembrane transporter activity	-	-	-
comp2615_c0_seq1	Integrase core domain containing	F:GO:0003676; F:GO:0008270; C:GO:0016021; P:GO:0016310; F:GO:0016301	F:nucleic acid binding; F:zinc ion binding; C:integral component of membrane; P:phosphorylation; F:kinase activity	-	-	-
comp2617_c0_seq1	hypothetical protein EUGRSUZ_J02420	C:GO:0016021	C:integral component of membrane	-	-	-
comp2618_c1_seq1	probable receptor kinase At1g67000	F:GO:0005488	F:binding	-	-	-
comp2325_c0_seq2	cysteine-rich receptor kinase 42	F:GO:0005524; C:GO:0016021; F:GO:0004674; P:GO:0006468	F:ATP binding; C:integral component of membrane; F:protein serine/threonine kinase activity; P:protein phosphorylation	EC:2.7.11	Transferring phosphorus-containing groups	-
comp2349_c0_seq1	cullin-1-like isoform X1	F:GO:0061630; F:GO:0031625; C:GO:0031461; P:GO:0042787	F:ubiquitin protein ligase activity; F:ubiquitin protein ligase binding; C:cullin-RING ubiquitin ligase complex; P:protein ubiquitination involved in ubiquitin-dependent protein catabolic process	-	-	-
comp2351_c0_seq1	G-type lectin S-receptor-like serine threonine- kinase At1g61480	F:GO:0005524; P:GO:0048544; C:GO:0016021; F:GO:0004674; P:GO:0006468	F:ATP binding; P:recognition of pollen; C:integral component of membrane; F:protein serine/threonine kinase activity; P:protein phosphorylation	EC:2.7.11	Transferring phosphorus-containing groups	-
comp2352_c0_seq1	FAD dependent oxidoreductase	F:GO:0016491; F:GO:0046872; P:GO:0055114; F:GO:0051537	F:oxidoreductase activity; F:metal ion binding; P:oxidation-reduction process; F:2 iron, 2 sulfur cluster binding	-	-	-
comp2352_c1_seq1	FAD dependent oxidoreductase	F:GO:0016491; F:GO:0046872; P:GO:0055114; F:GO:0051537	F:oxidoreductase activity; F:metal ion binding; P:oxidation-reduction process; F:2 iron, 2 sulfur cluster binding	-	-	-
comp2356_c0_seq1	RNA-directed DNA polymerase homolog	P:GO:0043170; P:GO:0044238	P:macromolecule metabolic process; P:primary metabolic process	-	-	-
comp2361_c0_seq1	FAD NAD(P)-binding domain-containing	F:GO:0071949; F:GO:0016491; P:GO:0055114	F:FAD binding; F:oxidoreductase activity; P:oxidation-reduction process	-	-	-
comp2362_c0_seq1	patatin 2	P:GO:0016042; F:GO:0016787	P:lipid catabolic process; F:hydrolase activity	-	-	-
comp2362_c0_seq2	patatin 2	P:GO:0016042; F:GO:0016787	P:lipid catabolic process; F:hydrolase activity	-	-	-
comp2369_c0_seq1	retrotransposon unclassified	F:GO:0097159; F:GO:1901363; P:GO:0008152; P:GO:0009987	F:organic cyclic compound binding; F:heterocyclic compound binding; P:metabolic process; P:cellular process	-	-	-
comp2369_c0_seq2	retrotransposon unclassified	F:GO:0097159; F:GO:1901363; P:GO:0008152; P:GO:0009987	F:organic cyclic compound binding; F:heterocyclic compound binding; P:metabolic process; P:cellular process	-	-	-
comp2371_c0_seq1	ATP-citrate synthase	P:GO:0090304; F:GO:0097159; F:GO:1901363; F:GO:0016874; P:GO:0006412	P:nucleic acid metabolic process; F:organic cyclic compound binding; F:heterocyclic compound binding; F:ligase activity; P:translation	-	-	-
comp2372_c0_seq1	cytochrome P450 94A1-like	F:GO:0005506; F:GO:0016705; C:GO:0016021; P:GO:0055114; F:GO:0004497; F:GO:0020037	F:iron ion binding; F:oxidoreductase activity, acting on paired donors, with incorporation or reduction of molecular oxygen; C:integral component of membrane; P:oxidation-reduction process; F:monooxygenase activity; F:heme binding	-	-	-
comp2372_c1_seq1	cytochrome P450 94A1-like	F:GO:0005506; F:GO:0016705; C:GO:0016021; P:GO:0055114; F:GO:0004497; F:GO:0020037	F:iron ion binding; F:oxidoreductase activity, acting on paired donors, with incorporation or reduction of molecular oxygen; C:integral component of membrane; P:oxidation-reduction process; F:monooxygenase activity; F:heme binding	-	-	-
comp2373_c0_seq1	transcription factor MYB44-like	F:GO:0003677	F:DNA binding	-	-	-
comp2377_c0_seq1	eukaryotic translation initiation factor 4G	F:GO:0003723	F:RNA binding	-	-	-
comp2381_c0_seq1	laccase-14-like	P:GO:0046274; F:GO:0005507; C:GO:0048046; P:GO:0055114; F:GO:0052716	P:lignin catabolic process; F:copper ion binding; C:apoplast; P:oxidation-reduction process; F:hydroquinone:oxygen oxidoreductase activity	EC:1.10.3; EC:1.10.3.2	Acting on diphenols and related substances as donors; Laccase	-
comp2390_c0_seq1	G-type lectin S-receptor-like serine threonine- kinase SD2-5	F:GO:0005524; F:GO:0031625; C:GO:0016021; F:GO:0004674; F:GO:0030246; P:GO:0006468; C:GO:0005886	F:ATP binding; F:ubiquitin protein ligase binding; C:integral component of membrane; F:protein serine/threonine kinase activity; F:carbohydrate binding; P:protein phosphorylation; C:plasma membrane	EC:2.7.11	Transferring phosphorus-containing groups	-
comp2390_c1_seq1	G-type lectin S-receptor-like serine threonine- kinase SD2-5	P:GO:0018108; F:GO:0004674; C:GO:0005886; F:GO:0020037; F:GO:0004601; F:GO:0005524; P:GO:0006979; F:GO:0031625; F:GO:0004714; C:GO:0016021; P:GO:0098869; P:GO:0055114; F:GO:0030246	P:peptidyl-tyrosine phosphorylation; F:protein serine/threonine kinase activity; C:plasma membrane; F:heme binding; F:peroxidase activity; F:ATP binding; P:response to oxidative stress; F:ubiquitin protein ligase binding; F:transmembrane receptor protein tyrosine kinase activity; C:integral component of membrane; P:cellular oxidant detoxification; P:oxidation-reduction process; F:carbohydrate bin…	EC:2.7.10; EC:2.7.10.1; EC:2.7.11; EC:1.11.1.7	Transferring phosphorus-containing groups; Receptor protein-tyrosine kinase; Transferring phosphorus-containing groups; Peroxidase	-
comp2391_c0_seq1	receptor kinase FERONIA	F:GO:0005524; C:GO:0016020; F:GO:0004674; P:GO:0006468	F:ATP binding; C:membrane; F:protein serine/threonine kinase activity; P:protein phosphorylation	EC:2.7.11	Transferring phosphorus-containing groups	-
comp2393_c0_seq1	AP-3 complex subunit delta	C:GO:0030117; P:GO:0016192; F:GO:0008565; C:GO:0005794; P:GO:0006886	C:membrane coat; P:vesicle-mediated transport; F:protein transporter activity; C:Golgi apparatus; P:intracellular protein transport	-	-	-
comp2395_c0_seq1	ankyrin repeat domain-containing 13C	C:GO:0016021; C:GO:0005886	C:integral component of membrane; C:plasma membrane	-	-	-
comp2402_c0_seq1	phenylalanine ammonia-lyase	P:GO:0006559; C:GO:0005737; F:GO:0045548	P:L-phenylalanine catabolic process; C:cytoplasm; F:phenylalanine ammonia-lyase activity	EC:4.3.1.24; EC:4.3.1.25	Phenylalanine ammonia-lyase; Phenylalanine/tyrosine ammonia-lyase	-
comp2404_c0_seq1	transcription repressor OFP8-like	C:GO:0005887; P:GO:0015992; P:GO:0045892; F:GO:0005351; P:GO:0046323; F:GO:0005355; P:GO:1904659	C:integral component of plasma membrane; P:proton transport; P:negative regulation of transcription, DNA-templated; F:sugar:proton symporter activity; P:glucose import; F:glucose transmembrane transporter activity; P:glucose transmembrane transport	-	-	-
comp2405_c0_seq1	hypothetical protein PTT_19263	C:GO:0016020	C:membrane	-	-	-
comp2406_c0_seq1	TRANSPARENT TESTA 12-like	P:GO:0006855; F:GO:0015297; C:GO:0016021; F:GO:0015238	P:drug transmembrane transport; F:antiporter activity; C:integral component of membrane; F:drug transmembrane transporter activity	-	-	-
comp2406_c1_seq1	TRANSPARENT TESTA 12-like	C:GO:0009705; P:GO:0006855; P:GO:0010231; F:GO:0015299; P:GO:0010023; C:GO:0005886; F:GO:0015238	C:plant-type vacuole membrane; P:drug transmembrane transport; P:maintenance of seed dormancy; F:solute:proton antiporter activity; P:proanthocyanidin biosynthetic process; C:plasma membrane; F:drug transmembrane transporter activity	-	-	-
comp2408_c0_seq1	DUF500 and SH3 domain-containing	F:GO:0051015; F:GO:0015078; P:GO:0015991; C:GO:0016021; F:GO:0035091; C:GO:0032587; C:GO:0033179; P:GO:1900027; C:GO:0030479; P:GO:0051017; P:GO:0051666	F:actin filament binding; F:hydrogen ion transmembrane transporter activity; P:ATP hydrolysis coupled proton transport; C:integral component of membrane; F:phosphatidylinositol binding; C:ruffle membrane; C:proton-transporting V-type ATPase, V0 domain; P:regulation of ruffle assembly; C:actin cortical patch; P:actin filament bundle assembly; P:actin cortical patch localization	-	-	-
comp2413_c0_seq1	pentatricopeptide repeat-containing chloroplastic	C:GO:0043231; C:GO:0044444	C:intracellular membrane-bounded organelle; C:cytoplasmic part	-	-	-
comp2421_c0_seq1	polynucleotide 5 -hydroxyl-kinase grc3	C:GO:0005789; C:GO:0016021	C:endoplasmic reticulum membrane; C:integral component of membrane	-	-	-
comp2425_c0_seq1	plant cysteine oxidase 1-like isoform X2	C:GO:0016020; P:GO:0055114	C:membrane; P:oxidation-reduction process	-	-	-
comp2428_c0_seq1	equilibrative nucleotide transporter 3-like isoform X1	F:GO:0005337; C:GO:0016021; P:GO:1901642	F:nucleoside transmembrane transporter activity; C:integral component of membrane; P:nucleoside transmembrane transport	-	-	-
comp2431_c0_seq1	reverse transcriptase family member	F:GO:0003676; C:GO:0016020	F:nucleic acid binding; C:membrane	-	-	-
comp2437_c0_seq1	UDP-glucose 4-epimerase	F:GO:0050662; F:GO:0003824	F:coenzyme binding; F:catalytic activity	-	-	-
comp2437_c1_seq1	udp-glucose 4-epimerase	F:GO:0050662; F:GO:0015078; P:GO:0015991; F:GO:0003824; C:GO:0016021; C:GO:0033179	F:coenzyme binding; F:hydrogen ion transmembrane transporter activity; P:ATP hydrolysis coupled proton transport; F:catalytic activity; C:integral component of membrane; C:proton-transporting V-type ATPase, V0 domain	-	-	-
comp2442_c0_seq1	succinate dehydrogenase [ubiquinone] flavo mitochondrial	F:GO:0008177; F:GO:0050660; P:GO:0006099; P:GO:0022900; C:GO:0005743	F:succinate dehydrogenase (ubiquinone) activity; F:flavin adenine dinucleotide binding; P:tricarboxylic acid cycle; P:electron transport chain; C:mitochondrial inner membrane	EC:1.3.99.1; EC:1.3.5.1	Deleted entry; Succinate dehydrogenase (quinone)	-
comp2442_c1_seq1	succinate dehydrogenase [ubiquinone] flavo mitochondrial	F:GO:0008177; F:GO:0050660; C:GO:0016021; P:GO:0006099; P:GO:0022900; C:GO:0005743	F:succinate dehydrogenase (ubiquinone) activity; F:flavin adenine dinucleotide binding; C:integral component of membrane; P:tricarboxylic acid cycle; P:electron transport chain; C:mitochondrial inner membrane	EC:1.3.99.1; EC:1.3.5.1	Deleted entry; Succinate dehydrogenase (quinone)	-
comp2447_c0_seq1	(-)-germacrene D synthase-like	F:GO:0000287; P:GO:0008152; F:GO:0010333	F:magnesium ion binding; P:metabolic process; F:terpene synthase activity	-	-	-
comp2449_c0_seq1	ethylene-responsive transcription factor ERF106	C:GO:0005634; F:GO:0003677; F:GO:0003700; P:GO:0006351; P:GO:0006355	C:nucleus; F:DNA binding; F:transcription factor activity, sequence-specific DNA binding; P:transcription, DNA-templated; P:regulation of transcription, DNA-templated	-	-	-
comp2453_c0_seq1	Cysteine-rich RLK	F:GO:0005524; C:GO:0016021; F:GO:0004674; P:GO:0006468	F:ATP binding; C:integral component of membrane; F:protein serine/threonine kinase activity; P:protein phosphorylation	EC:2.7.11	Transferring phosphorus-containing groups	-
comp2459_c0_seq1	pentatricopeptide repeat-containing mitochondrial-like	C:GO:0016021	C:integral component of membrane	-	-	-
comp2464_c0_seq1	hypothetical protein EUGRSUZ_J00812	P:GO:0006979; F:GO:0004096; C:GO:0016021; P:GO:0098869; P:GO:0055114; F:GO:0031177; F:GO:0020037	P:response to oxidative stress; F:catalase activity; C:integral component of membrane; P:cellular oxidant detoxification; P:oxidation-reduction process; F:phosphopantetheine binding; F:heme binding	EC:1.11.1.7; EC:1.11.1.6	Peroxidase; Catalase	-
comp2467_c0_seq1	zinc finger 6-like	F:GO:0046872	F:metal ion binding	-	-	-
comp2468_c0_seq1	BRASSINOSTEROID INSENSITIVE 1-associated receptor kinase 1-like	F:GO:0004672; P:GO:0009987	F:protein kinase activity; P:cellular process	-	-	-
comp2470_c0_seq1	cysteine-rich receptor kinase 42	F:GO:0005524; C:GO:0016021; F:GO:0004674; P:GO:0006468	F:ATP binding; C:integral component of membrane; F:protein serine/threonine kinase activity; P:protein phosphorylation	EC:2.7.11	Transferring phosphorus-containing groups	-
comp2624_c0_seq1	Disease resistance	F:GO:0043531; P:GO:0006952	F:ADP binding; P:defense response	-	-	-
comp2633_c0_seq1	cysteine ase inhibitor 1-like	C:GO:0044425	C:membrane part	-	-	-
comp2634_c0_seq1	tobamovirus multiplication 1	C:GO:0009705; C:GO:0016021; P:GO:0046786	C:plant-type vacuole membrane; C:integral component of membrane; P:viral replication complex formation and maintenance	-	-	-
comp2638_c0_seq1	adenylosuccinate lyase-like	F:GO:0004018; P:GO:0044208; P:GO:0051262; P:GO:0006189; F:GO:0070626	F:N6-(1,2-dicarboxyethyl)AMP AMP-lyase (fumarate-forming) activity; P:'de novo' AMP biosynthetic process; P:protein tetramerization; P:'de novo' IMP biosynthetic process; F:(S)-2-(5-amino-1-(5-phospho-D-ribosyl)imidazole-4-carboxamido)succinate AMP-lyase (fumarate-forming) activity	EC:4.3.2.2	Adenylosuccinate lyase	-
comp2647_c0_seq1	40s ribosomal s17	F:GO:0003735; C:GO:0022627; C:GO:0016021; P:GO:0000028; P:GO:0006412	F:structural constituent of ribosome; C:cytosolic small ribosomal subunit; C:integral component of membrane; P:ribosomal small subunit assembly; P:translation	-	-	-
comp2649_c0_seq1	retrotransposon Ty1-copia subclass	F:GO:0005488	F:binding	-	-	-
comp2649_c0_seq2	retrotransposon Ty1-copia subclass	F:GO:0003676; F:GO:0008270; C:GO:0016020; P:GO:0015074	F:nucleic acid binding; F:zinc ion binding; C:membrane; P:DNA integration	-	-	-
comp2651_c0_seq1	Cysteine-rich RLK (RECEPTOR kinase) 8	F:GO:0003676; F:GO:0008270; P:GO:0015074; P:GO:0016310; F:GO:0016301	F:nucleic acid binding; F:zinc ion binding; P:DNA integration; P:phosphorylation; F:kinase activity	-	-	-
comp2655_c0_seq1	UDP-Glycosyltransferase superfamily isoform 2	C:GO:0016021; C:GO:0005794	C:integral component of membrane; C:Golgi apparatus	-	-	-
comp2663_c0_seq1	ABC transporter G family member 15-like	F:GO:0005524; F:GO:0042626; C:GO:0016021; P:GO:0006810; C:GO:0005886	F:ATP binding; F:ATPase activity, coupled to transmembrane movement of substances; C:integral component of membrane; P:transport; C:plasma membrane	EC:3.6.1.3; EC:3.6.1.15	Adenosinetriphosphatase; Nucleoside-triphosphate phosphatase	-
comp2664_c0_seq1	cytochrome P450 94B3-like	F:GO:0005506; F:GO:0070330; C:GO:0016021; P:GO:0055114; F:GO:0020037	F:iron ion binding; F:aromatase activity; C:integral component of membrane; P:oxidation-reduction process; F:heme binding	EC:1.14.14.1; EC:1.14.14	Unspecific monooxygenase; Acting on paired donors, with incorporation or reduction of molecular oxygen. The oxygen incorporated need not be derived from O(2)	-
comp2673_c0_seq1	glycosyltransferase family 64 C4-like	P:GO:0009059; P:GO:1901137	P:macromolecule biosynthetic process; P:carbohydrate derivative biosynthetic process	-	-	-
comp2681_c0_seq1	LURP-one-related 5-like	P:GO:0006952	P:defense response	-	-	-
comp2689_c0_seq1	transposase IS4 family	F:GO:0003677; F:GO:0004803; C:GO:0016021; P:GO:0006313	F:DNA binding; F:transposase activity; C:integral component of membrane; P:transposition, DNA-mediated	-	-	-
comp2689_c1_seq1	transposase IS4 family	F:GO:0003677; F:GO:0004803; C:GO:0016021; P:GO:0006313	F:DNA binding; F:transposase activity; C:integral component of membrane; P:transposition, DNA-mediated	-	-	-
comp2690_c0_seq1	60S ribosomal L27a	C:GO:0005634; F:GO:0003677; F:GO:0005524; F:GO:0003723; F:GO:0003735; P:GO:0032508; C:GO:0022625; F:GO:0004003; P:GO:0006139; P:GO:0006412	C:nucleus; F:DNA binding; F:ATP binding; F:RNA binding; F:structural constituent of ribosome; P:DNA duplex unwinding; C:cytosolic large ribosomal subunit; F:ATP-dependent DNA helicase activity; P:nucleobase-containing compound metabolic process; P:translation	EC:3.6.1.3; EC:3.6.1.15	Adenosinetriphosphatase; Nucleoside-triphosphate phosphatase	-
comp2691_c0_seq1	IAA-amino acid hydrolase ILR1-like 6	P:GO:0009694; F:GO:1990206; C:GO:0016021; P:GO:0009753	P:jasmonic acid metabolic process; F:jasmonyl-Ile conjugate hydrolase activity; C:integral component of membrane; P:response to jasmonic acid	-	-	-
comp2691_c0_seq2	IAA-amino acid hydrolase ILR1-like 6	C:GO:0016020; F:GO:0047980; P:GO:0008152	C:membrane; F:hippurate hydrolase activity; P:metabolic process	EC:3.5.1.32	Hippurate hydrolase	-
comp2692_c0_seq1	NACHT domain containing	F:GO:0000166; F:GO:0017111	F:nucleotide binding; F:nucleoside-triphosphatase activity	EC:3.6.1.15	Nucleoside-triphosphate phosphatase	-
comp2693_c0_seq1	ATPase ASNA1 homolog 2-like	F:GO:0016887; F:GO:0005524; C:GO:0009507; C:GO:0005739; C:GO:0016020; P:GO:0006820	F:ATPase activity; F:ATP binding; C:chloroplast; C:mitochondrion; C:membrane; P:anion transport	EC:3.6.1.3; EC:3.6.1.15	Adenosinetriphosphatase; Nucleoside-triphosphate phosphatase	-
comp2693_c0_seq2	ATPase ASNA1 homolog 2-like	F:GO:0016887; F:GO:0005524; C:GO:0009507; C:GO:0005739; C:GO:0016020; P:GO:0006820	F:ATPase activity; F:ATP binding; C:chloroplast; C:mitochondrion; C:membrane; P:anion transport	EC:3.6.1.3; EC:3.6.1.15	Adenosinetriphosphatase; Nucleoside-triphosphate phosphatase	-
comp2696_c0_seq1	RNA-directed DNA polymerase (Reverse transcriptase)	F:GO:0003964; P:GO:0048731; C:GO:0016020; P:GO:0006278; F:GO:0043531; P:GO:0006952; P:GO:0006810; C:GO:0005622	F:RNA-directed DNA polymerase activity; P:system development; C:membrane; P:RNA-dependent DNA biosynthetic process; F:ADP binding; P:defense response; P:transport; C:intracellular	EC:2.7.7.49	RNA-directed DNA polymerase	-
comp2698_c0_seq1	probable LRR receptor-like serine threonine- kinase At4g08850	F:GO:0005524; C:GO:0016021; F:GO:0004672; P:GO:0006468	F:ATP binding; C:integral component of membrane; F:protein kinase activity; P:protein phosphorylation	-	-	-
comp2708_c0_seq1	U-box domain-containing 15-like	F:GO:0004842; P:GO:0016567	F:ubiquitin-protein transferase activity; P:protein ubiquitination	-	-	-
comp2718_c0_seq1	chaperone heat shock	C:GO:0005634; C:GO:0005829; F:GO:0008289; C:GO:0005886; P:GO:0006950; P:GO:0010972	C:nucleus; C:cytosol; F:lipid binding; C:plasma membrane; P:response to stress; P:negative regulation of G2/M transition of mitotic cell cycle	-	-	-
comp2720_c0_seq1	ABC transporter B family member 15-like	F:GO:0005524; F:GO:0042626; P:GO:0055085; C:GO:0016021	F:ATP binding; F:ATPase activity, coupled to transmembrane movement of substances; P:transmembrane transport; C:integral component of membrane	EC:3.6.1.3; EC:3.6.1.15	Adenosinetriphosphatase; Nucleoside-triphosphate phosphatase	-
comp2724_c0_seq2	PREDICTED: uncharacterized protein LOC104452690	C:GO:0016020	C:membrane	-	-	-
comp2730_c0_seq1	elongation factor 1-beta	F:GO:0003746; P:GO:0006414; C:GO:0005853	F:translation elongation factor activity; P:translational elongation; C:eukaryotic translation elongation factor 1 complex	-	-	-
comp2730_c1_seq1	elongation factor 1-beta	F:GO:0003746; P:GO:0006414; C:GO:0005853	F:translation elongation factor activity; P:translational elongation; C:eukaryotic translation elongation factor 1 complex	-	-	-
comp2731_c0_seq1	tripeptidyl-peptidase 2	C:GO:0043231; F:GO:0004252; C:GO:0044444	C:intracellular membrane-bounded organelle; F:serine-type endopeptidase activity; C:cytoplasmic part	EC:3.4.21	Acting on peptide bonds (peptidases)	-
comp2733_c0_seq1	transcription factor bHLH94-like	F:GO:0046983	F:protein dimerization activity	-	-	-
comp2733_c0_seq2	transcription factor bHLH94-like	F:GO:0046983	F:protein dimerization activity	-	-	-
comp2737_c0_seq1	TAR1_YEAST ame: Full= TAR1 ame: Full=Transcript antisense to ribosomal RNA 1	C:GO:0005739; C:GO:0016021; P:GO:0043457	C:mitochondrion; C:integral component of membrane; P:regulation of cellular respiration	-	-	-
comp2743_c0_seq1	PREDICTED: uncharacterized protein LOC104426477	C:GO:0016021	C:integral component of membrane	-	-	-
comp2743_c0_seq2	PREDICTED: uncharacterized protein LOC104426477	C:GO:0016021	C:integral component of membrane	-	-	-
comp2747_c0_seq1	1-aminocyclopropane-1-carboxylate oxidase homolog 1-like	F:GO:0051213; F:GO:0046872; P:GO:0055114	F:dioxygenase activity; F:metal ion binding; P:oxidation-reduction process	-	-	-
comp2756_c0_seq1	phospholipase A1- chloroplastic-like	P:GO:0006629; F:GO:0016298; F:GO:0052689	P:lipid metabolic process; F:lipase activity; F:carboxylic ester hydrolase activity	EC:3.1.1.1	Carboxylesterase	-
comp2910_c0_seq1	DNA primase	F:GO:0003896; F:GO:0003677; F:GO:0008270; P:GO:0006269	F:DNA primase activity; F:DNA binding; F:zinc ion binding; P:DNA replication, synthesis of RNA primer	EC:2.7.7.6	DNA-directed RNA polymerase	-
comp2913_c0_seq1	ubiquinol oxidase mitochondrial	F:GO:0009916; F:GO:0046872; C:GO:0016021; P:GO:0055114; C:GO:0005743; C:GO:0070469	F:alternative oxidase activity; F:metal ion binding; C:integral component of membrane; P:oxidation-reduction process; C:mitochondrial inner membrane; C:respiratory chain	EC:1.10.3	Acting on diphenols and related substances as donors	-
comp2914_c0_seq1	hydrolyzing O-glycosyl	F:GO:0004553; C:GO:0046658; F:GO:0030247	F:hydrolase activity, hydrolyzing O-glycosyl compounds; C:anchored component of plasma membrane; F:polysaccharide binding	-	-	-
comp2916_c0_seq1	acetyl-coenzyme A synthetase	F:GO:0000166; F:GO:0003824	F:nucleotide binding; F:catalytic activity	-	-	-
comp2924_c0_seq1	nucleoside diphosphate kinase 1	P:GO:0009260; P:GO:0006163; P:GO:0006220; P:GO:0009201; F:GO:0005488; P:GO:0042455; F:GO:0016301	P:ribonucleotide biosynthetic process; P:purine nucleotide metabolic process; P:pyrimidine nucleotide metabolic process; P:ribonucleoside triphosphate biosynthetic process; F:binding; P:ribonucleoside biosynthetic process; F:kinase activity	-	-	-
comp2924_c0_seq2	Nucleoside diphosphate kinase 1	F:GO:0005524; P:GO:0006228; P:GO:0009585; F:GO:0046872; P:GO:0006241; P:GO:0006183; P:GO:0006165; F:GO:0004550; C:GO:0005622	F:ATP binding; P:UTP biosynthetic process; P:red, far-red light phototransduction; F:metal ion binding; P:CTP biosynthetic process; P:GTP biosynthetic process; P:nucleoside diphosphate phosphorylation; F:nucleoside diphosphate kinase activity; C:intracellular	EC:2.7.4.6	Nucleoside-diphosphate kinase	-
comp2926_c0_seq1	sodium phosphate	C:GO:0005887; F:GO:0005315; F:GO:0015319; P:GO:0035725; P:GO:0035435	C:integral component of plasma membrane; F:inorganic phosphate transmembrane transporter activity; F:sodium:inorganic phosphate symporter activity; P:sodium ion transmembrane transport; P:phosphate ion transmembrane transport	-	-	-
comp2932_c0_seq1	Calcineurin B 7	P:GO:0009651; F:GO:0005509; P:GO:0009414	P:response to salt stress; F:calcium ion binding; P:response to water deprivation	-	-	-
comp2932_c0_seq2	Calcineurin B 7	P:GO:0006970	P:response to osmotic stress	-	-	-
comp2937_c0_seq1	immunoglobulin heavy chain-binding kar2	F:GO:0016887; C:GO:0034099; P:GO:0051084; C:GO:0005794; F:GO:0051082; P:GO:0000742; P:GO:0006986; F:GO:0005524; P:GO:0006616; C:GO:0031965; F:GO:0046872; P:GO:0030433; P:GO:0031204	F:ATPase activity; C:luminal surveillance complex; P:'de novo' posttranslational protein folding; C:Golgi apparatus; F:unfolded protein binding; P:karyogamy involved in conjugation with cellular fusion; P:response to unfolded protein; F:ATP binding; P:SRP-dependent cotranslational protein targeting to membrane, translocation; C:nuclear membrane; F:metal ion binding; P:ER-associated ubiquitin-depe…	EC:3.6.1.3; EC:3.6.1.15	Adenosinetriphosphatase; Nucleoside-triphosphate phosphatase	-
comp2938_c0_seq1	40s ribosomal s19	F:GO:0003677; F:GO:0003735; C:GO:0005840; P:GO:0006412	F:DNA binding; F:structural constituent of ribosome; C:ribosome; P:translation	-	-	-
comp2944_c0_seq1	glycoside hydrolase family 5	P:GO:0009251; P:GO:0031505; F:GO:0008270; F:GO:0004338; C:GO:0009277; F:GO:0016491; P:GO:0006073; P:GO:0055114; C:GO:0005576; C:GO:0009986	P:glucan catabolic process; P:fungal-type cell wall organization; F:zinc ion binding; F:glucan exo-1,3-beta-glucosidase activity; C:fungal-type cell wall; F:oxidoreductase activity; P:cellular glucan metabolic process; P:oxidation-reduction process; C:extracellular region; C:cell surface	EC:3.2.1.21; EC:3.2.1.58	Beta-glucosidase; Glucan 1,3-beta-glucosidase	-
comp2945_c0_seq1	calcium uniporter mitochondrial	F:GO:0015292	F:uniporter activity	-	-	-
comp2948_c0_seq1	urea-proton symporter DUR3	C:GO:0005887; P:GO:0071918; F:GO:0015293; F:GO:0015204	C:integral component of plasma membrane; P:urea transmembrane transport; F:symporter activity; F:urea transmembrane transporter activity	-	-	-
comp2949_c0_seq1	retrotransposon Ty3-gypsy subclass	F:GO:0003677; F:GO:0003964; F:GO:0008270; F:GO:0003723; F:GO:0004190; C:GO:0005739; P:GO:0006508; P:GO:0006310; P:GO:0015074; P:GO:0006278	F:DNA binding; F:RNA-directed DNA polymerase activity; F:zinc ion binding; F:RNA binding; F:aspartic-type endopeptidase activity; C:mitochondrion; P:proteolysis; P:DNA recombination; P:DNA integration; P:RNA-dependent DNA biosynthetic process	EC:3.4.23; EC:2.7.7.49	Acting on peptide bonds (peptidases); RNA-directed DNA polymerase	-
comp2953_c0_seq1	ATPase plasma membrane-type-like	C:GO:0005887; F:GO:0005524; P:GO:0051453; F:GO:0046872; C:GO:0043231; P:GO:1902600; F:GO:0008553; P:GO:0006754	C:integral component of plasma membrane; F:ATP binding; P:regulation of intracellular pH; F:metal ion binding; C:intracellular membrane-bounded organelle; P:hydrogen ion transmembrane transport; F:hydrogen-exporting ATPase activity, phosphorylative mechanism; P:ATP biosynthetic process	EC:3.6.1.3; EC:3.6.3.6; EC:3.6.1.15	Adenosinetriphosphatase; Proton-exporting ATPase; Nucleoside-triphosphate phosphatase	-
comp2961_c1_seq1	EPIDERMAL PATTERNING FACTOR 6	P:GO:0010052; C:GO:0016021	P:guard cell differentiation; C:integral component of membrane	-	-	-
comp2964_c0_seq1	glycosyl transferase family 2	F:GO:0016740	F:transferase activity	-	-	-
comp2967_c0_seq1	transcription factor HEC3-like	C:GO:0005634; P:GO:0010197; F:GO:0046983	C:nucleus; P:polar nucleus fusion; F:protein dimerization activity	-	-	-
comp2967_c0_seq2	transcription factor HEC3-like	C:GO:0005634; P:GO:0010197; F:GO:0046983	C:nucleus; P:polar nucleus fusion; F:protein dimerization activity	-	-	-
comp2969_c0_seq1	B3 domain-containing At2g36080-like	C:GO:0005634; F:GO:0003677; P:GO:0006351; P:GO:0006355	C:nucleus; F:DNA binding; P:transcription, DNA-templated; P:regulation of transcription, DNA-templated	-	-	-
comp2969_c0_seq2	B3 domain-containing At2g36080-like	C:GO:0005634; F:GO:0003677; P:GO:0006351; P:GO:0006355	C:nucleus; F:DNA binding; P:transcription, DNA-templated; P:regulation of transcription, DNA-templated	-	-	-
comp2975_c0_seq1	hypothetical protein EUGRSUZ_D00207	F:GO:0005488	F:binding	-	-	-
comp2978_c0_seq1	glycosyl transferase family 1	F:GO:0016787	F:hydrolase activity	-	-	-
comp2980_c0_seq1	PREDICTED: uncharacterized protein LOC104422479	C:GO:0016021; C:GO:0009535	C:integral component of membrane; C:chloroplast thylakoid membrane	-	-	-
comp2980_c0_seq2	PREDICTED: uncharacterized protein LOC104422479	C:GO:0016021; C:GO:0009535	C:integral component of membrane; C:chloroplast thylakoid membrane	-	-	-
comp2993_c0_seq1	1-aminocyclopropane-1-carboxylate oxidase homolog 1-like	F:GO:0051213; F:GO:0046872; P:GO:0055114	F:dioxygenase activity; F:metal ion binding; P:oxidation-reduction process	-	-	-
comp2993_c0_seq2	1-aminocyclopropane-1-carboxylate oxidase homolog 1-like	F:GO:0016491; F:GO:0046872; P:GO:0055114	F:oxidoreductase activity; F:metal ion binding; P:oxidation-reduction process	-	-	-
comp3000_c0_seq1	PREDICTED: uncharacterized protein LOC104450280	C:GO:0016021	C:integral component of membrane	-	-	-
comp3000_c0_seq2	PREDICTED: uncharacterized protein LOC104450280	C:GO:0016021	C:integral component of membrane	-	-	-
comp3001_c0_seq2	transcription factor MYB1R1-like	C:GO:0005634; F:GO:0003677; P:GO:0006351; P:GO:0006355; P:GO:0006325	C:nucleus; F:DNA binding; P:transcription, DNA-templated; P:regulation of transcription, DNA-templated; P:chromatin organization	-	-	-
comp3010_c0_seq1	hypothetical protein EUGRSUZ_H04622	C:GO:0016021	C:integral component of membrane	-	-	-
comp3011_c0_seq1	P-loop containing nucleoside triphosphate hydrolases superfamily isoform 1	C:GO:0016021; F:GO:0008146; F:GO:0016787	C:integral component of membrane; F:sulfotransferase activity; F:hydrolase activity	-	-	-
comp3011_c0_seq2	P-loop containing nucleoside triphosphate hydrolases superfamily isoform 1	C:GO:0016021; F:GO:0008146; F:GO:0016787	C:integral component of membrane; F:sulfotransferase activity; F:hydrolase activity	-	-	-
comp3012_c0_seq1	peroxisomal catalase	C:GO:0005777; P:GO:0006913; F:GO:0046872; F:GO:0004096; C:GO:0005739; P:GO:0098869; F:GO:0017056; P:GO:0055114; P:GO:0042542; C:GO:0005643; F:GO:0020037; P:GO:0042744	C:peroxisome; P:nucleocytoplasmic transport; F:metal ion binding; F:catalase activity; C:mitochondrion; P:cellular oxidant detoxification; F:structural constituent of nuclear pore; P:oxidation-reduction process; P:response to hydrogen peroxide; C:nuclear pore; F:heme binding; P:hydrogen peroxide catabolic process	EC:1.11.1.7; EC:1.11.1.6	Peroxidase; Catalase	-
comp3017_c0_seq1	ethylene-overproduction 1	P:GO:0043161; P:GO:2000069; P:GO:0017145; P:GO:0016036; F:GO:0030674; P:GO:0010364	P:proteasome-mediated ubiquitin-dependent protein catabolic process; P:regulation of post-embryonic root development; P:stem cell division; P:cellular response to phosphate starvation; F:protein binding, bridging; P:regulation of ethylene biosynthetic process	-	-	-
comp3017_c0_seq2	ethylene-overproduction 1	P:GO:0043161; P:GO:2000069; P:GO:0017145; P:GO:0016036; F:GO:0030674; P:GO:0010364	P:proteasome-mediated ubiquitin-dependent protein catabolic process; P:regulation of post-embryonic root development; P:stem cell division; P:cellular response to phosphate starvation; F:protein binding, bridging; P:regulation of ethylene biosynthetic process	-	-	-
comp3021_c0_seq1	transporter arsB	P:GO:0098656; C:GO:0016021; F:GO:0005215	P:anion transmembrane transport; C:integral component of membrane; F:transporter activity	-	-	-
comp3021_c0_seq2	transporter arsB	P:GO:0055085; C:GO:0016020	P:transmembrane transport; C:membrane	-	-	-
comp3028_c0_seq1	zinc transporter 5	P:GO:0010043; P:GO:0061088; C:GO:0016021; F:GO:0005385; C:GO:0005794; P:GO:0071577	P:response to zinc ion; P:regulation of sequestering of zinc ion; C:integral component of membrane; F:zinc ion transmembrane transporter activity; C:Golgi apparatus; P:zinc II ion transmembrane transport	-	-	-
comp3037_c0_seq1	retrotransposon Ty3-gypsy subclass	F:GO:0003677; F:GO:0003964; F:GO:0008270; P:GO:0006310; P:GO:0015074; P:GO:0006278	F:DNA binding; F:RNA-directed DNA polymerase activity; F:zinc ion binding; P:DNA recombination; P:DNA integration; P:RNA-dependent DNA biosynthetic process	EC:2.7.7.49	RNA-directed DNA polymerase	-
comp3039_c0_seq1	lysM domain-containing GPI-anchored 1	C:GO:0016021	C:integral component of membrane	-	-	-
comp3043_c0_seq1	SRG1	P:GO:0051555; F:GO:0045431; F:GO:0046872; P:GO:0055114	P:flavonol biosynthetic process; F:flavonol synthase activity; F:metal ion binding; P:oxidation-reduction process	EC:1.14.11; EC:1.14.11.23	Acting on paired donors, with incorporation or reduction of molecular oxygen. The oxygen incorporated need not be derived from O(2); Flavonol synthase	-
comp3043_c0_seq2	SRG1	P:GO:0051555; F:GO:0045431; F:GO:0046872; P:GO:0055114	P:flavonol biosynthetic process; F:flavonol synthase activity; F:metal ion binding; P:oxidation-reduction process	EC:1.14.11; EC:1.14.11.23	Acting on paired donors, with incorporation or reduction of molecular oxygen. The oxygen incorporated need not be derived from O(2); Flavonol synthase	-
comp3048_c0_seq1	rRNA promoter binding	C:GO:0016021; P:GO:0006355	C:integral component of membrane; P:regulation of transcription, DNA-templated	-	-	-
comp3051_c0_seq1	transcription factor bHLH30-like	F:GO:0046983	F:protein dimerization activity	-	-	-
comp3057_c0_seq1	Fanconi anemia group I	P:GO:0006281; P:GO:0007095; F:GO:0070182	P:DNA repair; P:mitotic G2 DNA damage checkpoint; F:DNA polymerase binding	-	-	-
comp3058_c0_seq1	retrovirus-related Pol poly from transposon TNT 1-94 isoform X1	F:GO:0046872; F:GO:0016773; F:GO:0016301; P:GO:0044237	F:metal ion binding; F:phosphotransferase activity, alcohol group as acceptor; F:kinase activity; P:cellular metabolic process	-	-	-
comp3067_c0_seq1	pericentrin-like isoform X2	F:GO:0016491	F:oxidoreductase activity	-	-	-
comp3076_c0_seq1	peroxidase 57-like	F:GO:0004601; P:GO:0006979; F:GO:0046872; P:GO:0098869; P:GO:0055114; C:GO:0005576; F:GO:0020037; P:GO:0042744	F:peroxidase activity; P:response to oxidative stress; F:metal ion binding; P:cellular oxidant detoxification; P:oxidation-reduction process; C:extracellular region; F:heme binding; P:hydrogen peroxide catabolic process	EC:1.11.1.7	Peroxidase	-
comp3076_c0_seq2	peroxidase 57-like	F:GO:0004601; P:GO:0006979; F:GO:0046872; P:GO:0098869; P:GO:0055114; C:GO:0005576; F:GO:0020037; P:GO:0042744	F:peroxidase activity; P:response to oxidative stress; F:metal ion binding; P:cellular oxidant detoxification; P:oxidation-reduction process; C:extracellular region; F:heme binding; P:hydrogen peroxide catabolic process	EC:1.11.1.7	Peroxidase	-
comp3078_c0_seq1	leucine-rich repeat receptor kinase EXS-like	C:GO:0016021	C:integral component of membrane	-	-	-
comp3085_c0_seq1	disulfide isomerase associated isoform CRA_e	F:GO:0003756; C:GO:0005783; P:GO:0045454; P:GO:0006457; P:GO:0034976	F:protein disulfide isomerase activity; C:endoplasmic reticulum; P:cell redox homeostasis; P:protein folding; P:response to endoplasmic reticulum stress	EC:5.3.4.1	Protein disulfide-isomerase	-
comp3088_c0_seq1	mate efflux family	P:GO:0006855; F:GO:0015297; C:GO:0016021; C:GO:0005886; F:GO:0015238	P:drug transmembrane transport; F:antiporter activity; C:integral component of membrane; C:plasma membrane; F:drug transmembrane transporter activity	-	-	-
comp3088_c0_seq2	mate efflux family	P:GO:0006855; F:GO:0015297; C:GO:0016021; C:GO:0005886; F:GO:0015238	P:drug transmembrane transport; F:antiporter activity; C:integral component of membrane; C:plasma membrane; F:drug transmembrane transporter activity	-	-	-
comp3093_c0_seq1	hypothetical protein EIN_051290, partial	F:GO:0003824	F:catalytic activity	-	-	-
comp3094_c0_seq1	elongation factor 3	F:GO:0016887; F:GO:0005524; F:GO:0003746; F:GO:0015078; P:GO:0015991; C:GO:0016021; C:GO:0033179; P:GO:0006414	F:ATPase activity; F:ATP binding; F:translation elongation factor activity; F:hydrogen ion transmembrane transporter activity; P:ATP hydrolysis coupled proton transport; C:integral component of membrane; C:proton-transporting V-type ATPase, V0 domain; P:translational elongation	EC:3.6.1.3; EC:3.6.1.15	Adenosinetriphosphatase; Nucleoside-triphosphate phosphatase	-
comp3097_c0_seq1	beta-ig-h3 fasciclin	C:GO:0005615; C:GO:0000329; P:GO:0016236	C:extracellular space; C:fungal-type vacuole membrane; P:macroautophagy	-	-	-
comp3104_c0_seq1	pentatricopeptide repeat-containing mitochondrial	P:GO:0008380; P:GO:0009737; C:GO:0005739	P:RNA splicing; P:response to abscisic acid; C:mitochondrion	-	-	-
comp3104_c0_seq2	pentatricopeptide repeat-containing mitochondrial	P:GO:0008380; P:GO:0009737; C:GO:0005739	P:RNA splicing; P:response to abscisic acid; C:mitochondrion	-	-	-
comp3108_c0_seq2	UDP-glycosyltransferase 87A1-like	P:GO:0052696; F:GO:0080043; C:GO:0043231; F:GO:0080044; P:GO:0009813	P:flavonoid glucuronidation; F:quercetin 3-O-glucosyltransferase activity; C:intracellular membrane-bounded organelle; F:quercetin 7-O-glucosyltransferase activity; P:flavonoid biosynthetic process	-	-	-
comp3109_c0_seq1	BTB POZ domain-containing At3g09030	P:GO:0051260	P:protein homooligomerization	-	-	-
comp3115_c0_seq1	vinorine synthase-like	F:GO:0016747	F:transferase activity, transferring acyl groups other than amino-acyl groups	-	-	-
comp3118_c0_seq1	uncharacterized mitochondrial g00810-like	F:GO:0003676; F:GO:0043167; P:GO:0015074; F:GO:0016772	F:nucleic acid binding; F:ion binding; P:DNA integration; F:transferase activity, transferring phosphorus-containing groups	-	-	-
comp3124_c0_seq1	E3 ubiquitin- ligase UPL7	C:GO:0005634; F:GO:0004842; C:GO:0000151; C:GO:0005737; F:GO:0016874; P:GO:0042787	C:nucleus; F:ubiquitin-protein transferase activity; C:ubiquitin ligase complex; C:cytoplasm; F:ligase activity; P:protein ubiquitination involved in ubiquitin-dependent protein catabolic process	-	-	-
comp3125_c0_seq1	60S ribosomal L5	F:GO:0003735; F:GO:0008097; C:GO:0016021; C:GO:0022625; P:GO:0000027; P:GO:0006412	F:structural constituent of ribosome; F:5S rRNA binding; C:integral component of membrane; C:cytosolic large ribosomal subunit; P:ribosomal large subunit assembly; P:translation	-	-	-
comp3137_c0_seq1	cytochrome P450 CYP73A100-like	F:GO:0005506; P:GO:0044550; C:GO:0016021; P:GO:0055114; F:GO:0016710; F:GO:0020037	F:iron ion binding; P:secondary metabolite biosynthetic process; C:integral component of membrane; P:oxidation-reduction process; F:trans-cinnamate 4-monooxygenase activity; F:heme binding	EC:1.14.13; EC:1.14.13.11	Acting on paired donors, with incorporation or reduction of molecular oxygen. The oxygen incorporated need not be derived from O(2); Trans-cinnamate 4-monooxygenase	-
comp3142_c0_seq1	G-type lectin S-receptor-like serine threonine- kinase At2g19130	F:GO:0005524; P:GO:0048544; C:GO:0016021; F:GO:0004674; P:GO:0006468; C:GO:0005886	F:ATP binding; P:recognition of pollen; C:integral component of membrane; F:protein serine/threonine kinase activity; P:protein phosphorylation; C:plasma membrane	EC:2.7.11	Transferring phosphorus-containing groups	-
comp3145_c0_seq1	ubiquitin-activating enzyme e1 1	C:GO:0005634; F:GO:0004842; F:GO:0005524; C:GO:0016021; C:GO:0005829; F:GO:0004839; F:GO:0051539; P:GO:0019941; P:GO:0016226; P:GO:0016567	C:nucleus; F:ubiquitin-protein transferase activity; F:ATP binding; C:integral component of membrane; C:cytosol; F:ubiquitin activating enzyme activity; F:4 iron, 4 sulfur cluster binding; P:modification-dependent protein catabolic process; P:iron-sulfur cluster assembly; P:protein ubiquitination	-	-	-
comp3148_c0_seq1	phospholipase A(1) chloroplastic-like	F:GO:0052689; F:GO:0004620	F:carboxylic ester hydrolase activity; F:phospholipase activity	EC:3.1.1.1	Carboxylesterase	-
comp3149_c0_seq1	ER lumen -retaining receptor-like	C:GO:0005789; P:GO:0015031; C:GO:0016021; F:GO:0046923; P:GO:0006621	C:endoplasmic reticulum membrane; P:protein transport; C:integral component of membrane; F:ER retention sequence binding; P:protein retention in ER lumen	-	-	-
comp3149_c0_seq2	ER lumen -retaining receptor-like	C:GO:0005789; P:GO:0015031; C:GO:0016021; F:GO:0046923; P:GO:0006621	C:endoplasmic reticulum membrane; P:protein transport; C:integral component of membrane; F:ER retention sequence binding; P:protein retention in ER lumen	-	-	-
comp3152_c0_seq1	probable carboxylesterase 2	P:GO:0008152; F:GO:0016787	P:metabolic process; F:hydrolase activity	-	-	-
comp3154_c0_seq1	HOTHEAD	F:GO:0016614; F:GO:0050660; P:GO:0007267; P:GO:0009553; P:GO:0010430	F:oxidoreductase activity, acting on CH-OH group of donors; F:flavin adenine dinucleotide binding; P:cell-cell signaling; P:embryo sac development; P:fatty acid omega-oxidation	-	-	-
comp3159_c0_seq2	FAR1-RELATED SEQUENCE 7	F:GO:0008270; P:GO:0006355	F:zinc ion binding; P:regulation of transcription, DNA-templated	-	-	-
comp3161_c0_seq1	Cox3 (mitochondrion)	F:GO:0004129; C:GO:0005739; C:GO:0016021; P:GO:0006123; P:GO:1902600; P:GO:0019646	F:cytochrome-c oxidase activity; C:mitochondrion; C:integral component of membrane; P:mitochondrial electron transport, cytochrome c to oxygen; P:hydrogen ion transmembrane transport; P:aerobic electron transport chain	EC:1.9.3.1	Cytochrome-c oxidase	-
comp3167_c1_seq1	small heat shock chloroplastic	C:GO:0005739	C:mitochondrion	-	-	-
comp3168_c0_seq1	RNA-binding 1	F:GO:0000166; F:GO:0003676	F:nucleotide binding; F:nucleic acid binding	-	-	-
comp3168_c0_seq2	RNA-binding 1	F:GO:0000166; F:GO:0003676	F:nucleotide binding; F:nucleic acid binding	-	-	-
comp3172_c0_seq1	pentatricopeptide repeat-containing mitochondrial	F:GO:0003824	F:catalytic activity	-	-	-
comp3177_c0_seq1	serine carboxypeptidase II-3-like	F:GO:0004185; P:GO:0051603	F:serine-type carboxypeptidase activity; P:proteolysis involved in cellular protein catabolic process	EC:3.4.21; EC:3.4.16	Acting on peptide bonds (peptidases); Acting on peptide bonds (peptidases)	-
comp3184_c0_seq1	Polyadenylate-binding 1-B-binding	C:GO:0016021	C:integral component of membrane	-	-	-
comp3184_c0_seq2	Polyadenylate-binding 1-B-binding	C:GO:0016021	C:integral component of membrane	-	-	-
comp3185_c0_seq1	early nodulin 1	F:GO:0009055; C:GO:0016021; C:GO:0046658	F:electron carrier activity; C:integral component of membrane; C:anchored component of plasma membrane	-	-	-
comp3193_c0_seq1	GDSL esterase lipase At1g71250	F:GO:0016788; F:GO:0052886; C:GO:0016021; P:GO:0055114; P:GO:0052889; F:GO:0052887	F:hydrolase activity, acting on ester bonds; F:9,9'-dicis-carotene:quinone oxidoreductase activity; C:integral component of membrane; P:oxidation-reduction process; P:9,9'-di-cis-zeta-carotene desaturation to 7,9,7',9'-tetra-cis-lycopene; F:7,9,9'-tricis-neurosporene:quinone oxidoreductase activity	EC:1.3.5.6	9,9'-di-cis-zeta-carotene desaturase	-
comp3193_c0_seq2	GDSL esterase lipase At1g71250	F:GO:0016788; F:GO:0052886; P:GO:0055114; P:GO:0052889; F:GO:0052887	F:hydrolase activity, acting on ester bonds; F:9,9'-dicis-carotene:quinone oxidoreductase activity; P:oxidation-reduction process; P:9,9'-di-cis-zeta-carotene desaturation to 7,9,7',9'-tetra-cis-lycopene; F:7,9,9'-tricis-neurosporene:quinone oxidoreductase activity	EC:1.3.5.6	9,9'-di-cis-zeta-carotene desaturase	-
comp3197_c0_seq1	Calponin- CH-domain-containing	P:GO:1903475; P:GO:0006897; P:GO:0030437; P:GO:0051764; P:GO:0030835; C:GO:0005826; F:GO:0003779; F:GO:0005509; C:GO:0032432; P:GO:0071963; F:GO:0030674; C:GO:0030479; P:GO:0051017; P:GO:0051666	P:mitotic actomyosin contractile ring assembly; P:endocytosis; P:ascospore formation; P:actin crosslink formation; P:negative regulation of actin filament depolymerization; C:actomyosin contractile ring; F:actin binding; F:calcium ion binding; C:actin filament bundle; P:establishment or maintenance of cell polarity regulating cell shape; F:protein binding, bridging; C:actin cortical patch; P:acti…	-	-	-
comp3199_c0_seq1	cytochrome oxidase subunit (mitochondrion)	F:GO:0004129; P:GO:0006119; F:GO:0005506; C:GO:0016021; P:GO:1902600; P:GO:0009060; C:GO:0005743; C:GO:0070469; F:GO:0020037	F:cytochrome-c oxidase activity; P:oxidative phosphorylation; F:iron ion binding; C:integral component of membrane; P:hydrogen ion transmembrane transport; P:aerobic respiration; C:mitochondrial inner membrane; C:respiratory chain; F:heme binding	EC:1.9.3.1	Cytochrome-c oxidase	-
comp3200_c0_seq1	zinc finger 6-like	F:GO:0005488	F:binding	-	-	-
comp3205_c0_seq1	PREDICTED: uncharacterized protein LOC104448612	C:GO:0016021	C:integral component of membrane	-	-	-
comp3207_c0_seq1	shikimate O-hydroxycinnamoyltransferase-like	F:GO:0016747	F:transferase activity, transferring acyl groups other than amino-acyl groups	-	-	-
comp3211_c0_seq1	SPFH band 7 PHB domain membrane-associated family	P:GO:0051819; C:GO:0016324	P:induction of tumor, nodule, or growth in other organism involved in symbiotic interaction; C:apical plasma membrane	-	-	-
comp3213_c0_seq1	sugar transport 8-like	C:GO:0005887; P:GO:0015992; F:GO:0032440; F:GO:0005351; P:GO:0046323; P:GO:0055114; F:GO:0005355; P:GO:1904659	C:integral component of plasma membrane; P:proton transport; F:2-alkenal reductase [NAD(P)] activity; F:sugar:proton symporter activity; P:glucose import; P:oxidation-reduction process; F:glucose transmembrane transporter activity; P:glucose transmembrane transport	EC:1.3.1.74	2-alkenal reductase (NAD(P)(+))	-
comp3217_c0_seq2	poly(A) RNA polymerase GLD2	C:GO:0044424	C:intracellular part	-	-	-
comp3231_c0_seq1	RING-H2 finger ATL52-like	F:GO:0008270; C:GO:0016021	F:zinc ion binding; C:integral component of membrane	-	-	-
comp3245_c0_seq1	U-box domain-containing 38	F:GO:0004842; C:GO:0044424; P:GO:0016567	F:ubiquitin-protein transferase activity; C:intracellular part; P:protein ubiquitination	-	-	-
comp3245_c0_seq2	U-box domain-containing 38	F:GO:0004842; P:GO:0016567	F:ubiquitin-protein transferase activity; P:protein ubiquitination	-	-	-
comp3248_c0_seq1	probable beta-1,4-xylosyltransferase IRX9 isoform X1	P:GO:0010417; F:GO:0042285; C:GO:0016021; C:GO:0005794; P:GO:0009834; F:GO:0015018	P:glucuronoxylan biosynthetic process; F:xylosyltransferase activity; C:integral component of membrane; C:Golgi apparatus; P:plant-type secondary cell wall biogenesis; F:galactosylgalactosylxylosylprotein 3-beta-glucuronosyltransferase activity	EC:2.4.1.17; EC:2.4.1.135	Glucuronosyltransferase; Galactosylgalactosylxylosylprotein 3-beta-glucuronosyltransferase	-
comp3255_c0_seq1	PREDICTED: uncharacterized protein LOC104449458	C:GO:0016021; C:GO:0005774	C:integral component of membrane; C:vacuolar membrane	-	-	-
comp3255_c0_seq2	hypothetical protein EUGRSUZ_A02867	C:GO:0016021	C:integral component of membrane	-	-	-
comp3256_c0_seq1	auxin transporter 1-like	F:GO:0010011; P:GO:0048829; F:GO:0015293; C:GO:0005794; F:GO:0015171; P:GO:0048765; C:GO:0005886; P:GO:0003333; P:GO:0009624; P:GO:0009723; P:GO:0009734; C:GO:0009986; P:GO:0009926; P:GO:0009958; C:GO:0005768; F:GO:0010328; P:GO:0001736; C:GO:0016021; P:GO:0010311	F:auxin binding; P:root cap development; F:symporter activity; C:Golgi apparatus; F:amino acid transmembrane transporter activity; P:root hair cell differentiation; C:plasma membrane; P:amino acid transmembrane transport; P:response to nematode; P:response to ethylene; P:auxin-activated signaling pathway; C:cell surface; P:auxin polar transport; P:positive gravitropism; C:endosome; F:auxin influx…	-	-	-
comp3256_c0_seq2	auxin transporter 1	C:GO:0016021	C:integral component of membrane	-	-	-
comp3264_c0_seq1	Gag-pol poly	F:GO:0003676; F:GO:0008270	F:nucleic acid binding; F:zinc ion binding	-	-	-
comp3267_c0_seq1	ubiquitin-conjugating enzyme E2 28	C:GO:0005634; F:GO:0004842; F:GO:0005524; F:GO:0005515; C:GO:0005737; P:GO:0009960; C:GO:0005886; F:GO:0016874; P:GO:0006511; P:GO:0016567	C:nucleus; F:ubiquitin-protein transferase activity; F:ATP binding; F:protein binding; C:cytoplasm; P:endosperm development; C:plasma membrane; F:ligase activity; P:ubiquitin-dependent protein catabolic process; P:protein ubiquitination	-	-	-
comp3274_c0_seq1	serine threonine- kinase CCR3	F:GO:0005524; C:GO:0016021; F:GO:0004674; P:GO:0006468	F:ATP binding; C:integral component of membrane; F:protein serine/threonine kinase activity; P:protein phosphorylation	EC:2.7.11	Transferring phosphorus-containing groups	-
comp3286_c0_seq1	sugar transport 5	C:GO:0005887; P:GO:0015992; F:GO:0032440; F:GO:0005351; P:GO:0046323; P:GO:0055114; F:GO:0005355; P:GO:1904659	C:integral component of plasma membrane; P:proton transport; F:2-alkenal reductase [NAD(P)] activity; F:sugar:proton symporter activity; P:glucose import; P:oxidation-reduction process; F:glucose transmembrane transporter activity; P:glucose transmembrane transport	EC:1.3.1.74	2-alkenal reductase (NAD(P)(+))	-
comp3300_c0_seq1	Aminopeptidase N	C:GO:0016020; C:GO:0044464; F:GO:0004177; F:GO:0005488; P:GO:0071704; F:GO:0008237	C:membrane; C:cell part; F:aminopeptidase activity; F:binding; P:organic substance metabolic process; F:metallopeptidase activity	EC:3.4.11	Acting on peptide bonds (peptidases)	-
comp3302_c0_seq1	conserved hypothetical protein	F:GO:0008289	F:lipid binding	-	-	-
comp3315_c0_seq1	uncharacterized mitochondrial g00810-like	F:GO:0003676; F:GO:0005524; F:GO:0008270; P:GO:0007165; P:GO:0015074; F:GO:0043531; P:GO:0006952	F:nucleic acid binding; F:ATP binding; F:zinc ion binding; P:signal transduction; P:DNA integration; F:ADP binding; P:defense response	-	-	-
comp3316_c0_seq1	polygalacturonase At1g48100-like	F:GO:0003676; F:GO:0008408; P:GO:0005975; P:GO:0090305; C:GO:0016020; F:GO:0004650; P:GO:0071555; C:GO:0005576	F:nucleic acid binding; F:3'-5' exonuclease activity; P:carbohydrate metabolic process; P:nucleic acid phosphodiester bond hydrolysis; C:membrane; F:polygalacturonase activity; P:cell wall organization; C:extracellular region	EC:3.2.1.15	Polygalacturonase	-
comp3324_c0_seq1	aspartate carbamoyltransferase chloroplastic	C:GO:0009570; F:GO:0004070; P:GO:0006207; P:GO:0000050; P:GO:0009220; C:GO:0005829; P:GO:0006520; F:GO:0016597	C:chloroplast stroma; F:aspartate carbamoyltransferase activity; P:'de novo' pyrimidine nucleobase biosynthetic process; P:urea cycle; P:pyrimidine ribonucleotide biosynthetic process; C:cytosol; P:cellular amino acid metabolic process; F:amino acid binding	EC:2.1.3.2	Aspartate carbamoyltransferase	-
comp3324_c0_seq2	aspartate carbamoyltransferase chloroplastic	C:GO:0009570; F:GO:0004070; P:GO:0006207; P:GO:0000050; P:GO:0009220; C:GO:0005829; P:GO:0006520; F:GO:0016597	C:chloroplast stroma; F:aspartate carbamoyltransferase activity; P:'de novo' pyrimidine nucleobase biosynthetic process; P:urea cycle; P:pyrimidine ribonucleotide biosynthetic process; C:cytosol; P:cellular amino acid metabolic process; F:amino acid binding	EC:2.1.3.2	Aspartate carbamoyltransferase	-
comp3329_c0_seq1	UPF0061 FMP40	C:GO:0016021	C:integral component of membrane	-	-	-
comp3332_c0_seq1	nitric oxide synthase	F:GO:0005525; F:GO:0003924; C:GO:0005739; P:GO:0042254	F:GTP binding; F:GTPase activity; C:mitochondrion; P:ribosome biogenesis	EC:3.6.1.15	Nucleoside-triphosphate phosphatase	-
comp3332_c0_seq2	nitric oxide synthase	F:GO:0005525; F:GO:0003924; C:GO:0005739; P:GO:0042254	F:GTP binding; F:GTPase activity; C:mitochondrion; P:ribosome biogenesis	EC:3.6.1.15	Nucleoside-triphosphate phosphatase	-
comp3333_c0_seq1	NADH-ubiquinone oxidoreductase kDa subunit	C:GO:0016021; F:GO:0008137; P:GO:0055114	C:integral component of membrane; F:NADH dehydrogenase (ubiquinone) activity; P:oxidation-reduction process	EC:1.6.99.5; EC:1.6.99.3; EC:1.6.5.3	Acting on NADH or NADPH; NADH dehydrogenase; NADH:ubiquinone reductase (H(+)-translocating)	-
comp3343_c0_seq1	UDP-glycosyltransferase 87A1-like	P:GO:0052696; F:GO:0080043; C:GO:0043231; F:GO:0080044; P:GO:0009813	P:flavonoid glucuronidation; F:quercetin 3-O-glucosyltransferase activity; C:intracellular membrane-bounded organelle; F:quercetin 7-O-glucosyltransferase activity; P:flavonoid biosynthetic process	-	-	-
comp3345_c0_seq1	60s ribosomal l17	F:GO:0003735; C:GO:0016021; C:GO:0015934; P:GO:0006412	F:structural constituent of ribosome; C:integral component of membrane; C:large ribosomal subunit; P:translation	-	-	-
comp3348_c1_seq1	myb family transcription factor family	F:GO:0003677; C:GO:0016021	F:DNA binding; C:integral component of membrane	-	-	-
comp3354_c0_seq1	F-box At5g06550	P:GO:0070544; P:GO:0055114; F:GO:0016740; F:GO:0051864	P:histone H3-K36 demethylation; P:oxidation-reduction process; F:transferase activity; F:histone demethylase activity (H3-K36 specific)	EC:1.14.11; EC:1.14.11.27	Acting on paired donors, with incorporation or reduction of molecular oxygen. The oxygen incorporated need not be derived from O(2); [Histone H3]-lysine-36 demethylase	-
comp3359_c0_seq1	laccase-9	P:GO:0046274; F:GO:0005507; C:GO:0048046; P:GO:0055114; F:GO:0052716	P:lignin catabolic process; F:copper ion binding; C:apoplast; P:oxidation-reduction process; F:hydroquinone:oxygen oxidoreductase activity	EC:1.10.3; EC:1.10.3.2	Acting on diphenols and related substances as donors; Laccase	-
comp3360_c0_seq1	transposase DDE domain	F:GO:0003676	F:nucleic acid binding	-	-	-
comp3362_c0_seq1	probable calcium-binding CML30	F:GO:0005509; C:GO:0016021	F:calcium ion binding; C:integral component of membrane	-	-	-
comp3368_c0_seq1	Zim17-type zinc finger	F:GO:0008270; P:GO:0030150; C:GO:0005739; F:GO:0051087; P:GO:0006457; P:GO:0050821	F:zinc ion binding; P:protein import into mitochondrial matrix; C:mitochondrion; F:chaperone binding; P:protein folding; P:protein stabilization	-	-	-
comp3368_c0_seq2	Zim17-type zinc finger	F:GO:0008270; P:GO:0030150; C:GO:0005739; F:GO:0051087; P:GO:0006457; P:GO:0050821	F:zinc ion binding; P:protein import into mitochondrial matrix; C:mitochondrion; F:chaperone binding; P:protein folding; P:protein stabilization	-	-	-
comp3369_c0_seq1	disease resistance At3g14460	F:GO:0043531; P:GO:0006952	F:ADP binding; P:defense response	-	-	-
comp3374_c0_seq1	pleiotropic drug resistance 2-like	F:GO:0016887; F:GO:0005524; C:GO:0016021; P:GO:0006810	F:ATPase activity; F:ATP binding; C:integral component of membrane; P:transport	EC:3.6.1.3; EC:3.6.1.15	Adenosinetriphosphatase; Nucleoside-triphosphate phosphatase	-
comp3376_c0_seq1	heat stress transcription factor C-1	C:GO:0005634; F:GO:0003700; P:GO:0006355; F:GO:0043565	C:nucleus; F:transcription factor activity, sequence-specific DNA binding; P:regulation of transcription, DNA-templated; F:sequence-specific DNA binding	-	-	-
comp3376_c0_seq2	heat stress transcription factor C-1	C:GO:0005634; F:GO:0003700; P:GO:0006355; F:GO:0043565	C:nucleus; F:transcription factor activity, sequence-specific DNA binding; P:regulation of transcription, DNA-templated; F:sequence-specific DNA binding	-	-	-
comp3378_c0_seq1	auxin-induced 6B-like	P:GO:0009926; P:GO:0046620; P:GO:0009733	P:auxin polar transport; P:regulation of organ growth; P:response to auxin	-	-	-
comp3378_c0_seq2	auxin-induced 6B-like	P:GO:0009733	P:response to auxin	-	-	-
comp3383_c0_seq1	probable E3 ubiquitin- ligase RNF217	F:GO:0008270; F:GO:0031624; F:GO:0061630; C:GO:0000151; C:GO:0005737; P:GO:0000209; P:GO:0032436; P:GO:0042787	F:zinc ion binding; F:ubiquitin conjugating enzyme binding; F:ubiquitin protein ligase activity; C:ubiquitin ligase complex; C:cytoplasm; P:protein polyubiquitination; P:positive regulation of proteasomal ubiquitin-dependent protein catabolic process; P:protein ubiquitination involved in ubiquitin-dependent protein catabolic process	-	-	-
comp3390_c0_seq1	serine carboxypeptidase-like 45	P:GO:0019748; F:GO:0016747; F:GO:0004185; P:GO:0051603	P:secondary metabolic process; F:transferase activity, transferring acyl groups other than amino-acyl groups; F:serine-type carboxypeptidase activity; P:proteolysis involved in cellular protein catabolic process	EC:3.4.21; EC:3.4.16	Acting on peptide bonds (peptidases); Acting on peptide bonds (peptidases)	-
comp3393_c0_seq1	C-repeat dehydration-responsive element-binding factor 2	C:GO:0005634; F:GO:0003677; F:GO:0003700; P:GO:0006351; P:GO:0006355	C:nucleus; F:DNA binding; F:transcription factor activity, sequence-specific DNA binding; P:transcription, DNA-templated; P:regulation of transcription, DNA-templated	-	-	-
comp3401_c0_seq1	translation machinery-associated 16	F:GO:0005272; C:GO:0016021; P:GO:0035725	F:sodium channel activity; C:integral component of membrane; P:sodium ion transmembrane transport	-	-	-
comp3402_c0_seq1	probable carboxylesterase 11	P:GO:0008152; F:GO:0016787	P:metabolic process; F:hydrolase activity	-	-	-
comp3402_c0_seq2	probable carboxylesterase 11	P:GO:0008152; F:GO:0016787	P:metabolic process; F:hydrolase activity	-	-	-
comp3409_c0_seq1	xanthoxin dehydrogenase	P:GO:0009408; F:GO:0004316; P:GO:0009750; P:GO:0009688; C:GO:0005829; P:GO:0010115; P:GO:0006561; P:GO:0055114; F:GO:0010301; P:GO:0009414	P:response to heat; F:3-oxoacyl-[acyl-carrier-protein] reductase (NADPH) activity; P:response to fructose; P:abscisic acid biosynthetic process; C:cytosol; P:regulation of abscisic acid biosynthetic process; P:proline biosynthetic process; P:oxidation-reduction process; F:xanthoxin dehydrogenase activity; P:response to water deprivation	EC:2.3.1.85; EC:1.1.1.288; EC:1.1.1.100; EC:1.1.1.1	Fatty-acid synthase; Xanthoxin dehydrogenase; 3-oxoacyl-[acyl-carrier-protein] reductase; Alcohol dehydrogenase	-
comp3409_c0_seq2	xanthoxin dehydrogenase	P:GO:0009408; F:GO:0004316; P:GO:0009750; P:GO:0009688; C:GO:0005829; P:GO:0010115; P:GO:0006561; P:GO:0055114; F:GO:0010301; P:GO:0009414	P:response to heat; F:3-oxoacyl-[acyl-carrier-protein] reductase (NADPH) activity; P:response to fructose; P:abscisic acid biosynthetic process; C:cytosol; P:regulation of abscisic acid biosynthetic process; P:proline biosynthetic process; P:oxidation-reduction process; F:xanthoxin dehydrogenase activity; P:response to water deprivation	EC:2.3.1.85; EC:1.1.1.288; EC:1.1.1.100; EC:1.1.1.1	Fatty-acid synthase; Xanthoxin dehydrogenase; 3-oxoacyl-[acyl-carrier-protein] reductase; Alcohol dehydrogenase	-
comp3420_c0_seq1	gpr fun34 family	P:GO:0006847; F:GO:0015123; C:GO:0016021; C:GO:0005886	P:plasma membrane acetate transport; F:acetate transmembrane transporter activity; C:integral component of membrane; C:plasma membrane	-	-	-
comp3421_c0_seq1	pleiotropic drug resistance 3-like	F:GO:0016887; F:GO:0005524; C:GO:0016021; P:GO:0006810	F:ATPase activity; F:ATP binding; C:integral component of membrane; P:transport	EC:3.6.1.3; EC:3.6.1.15	Adenosinetriphosphatase; Nucleoside-triphosphate phosphatase	-
comp3425_c0_seq1	Serin protease	P:GO:0006508; C:GO:0016021; F:GO:0004222	P:proteolysis; C:integral component of membrane; F:metalloendopeptidase activity	EC:3.4.24	Acting on peptide bonds (peptidases)	-
comp3425_c0_seq2	zinc metalloprotease	P:GO:0006508; C:GO:0016021; F:GO:0004222	P:proteolysis; C:integral component of membrane; F:metalloendopeptidase activity	EC:3.4.24	Acting on peptide bonds (peptidases)	-
comp3434_c0_seq1	mitochondrial	F:GO:0008483; F:GO:0004047; P:GO:0006546; P:GO:0032259	F:transaminase activity; F:aminomethyltransferase activity; P:glycine catabolic process; P:methylation	EC:2.1.2.10	Aminomethyltransferase	-
comp3435_c0_seq1	probable WRKY transcription factor 4	F:GO:0003700; P:GO:0006355; F:GO:0043565	F:transcription factor activity, sequence-specific DNA binding; P:regulation of transcription, DNA-templated; F:sequence-specific DNA binding	-	-	-
comp3435_c0_seq2	probable WRKY transcription factor 4	F:GO:0003700; P:GO:0006355; F:GO:0043565	F:transcription factor activity, sequence-specific DNA binding; P:regulation of transcription, DNA-templated; F:sequence-specific DNA binding	-	-	-
comp3442_c0_seq1	myb family transcription factor family	C:GO:0005634; F:GO:0003677; P:GO:0006351; P:GO:0006355	C:nucleus; F:DNA binding; P:transcription, DNA-templated; P:regulation of transcription, DNA-templated	-	-	-
comp3443_c0_seq1	vinorine synthase-like	F:GO:0016747	F:transferase activity, transferring acyl groups other than amino-acyl groups	-	-	-
comp3583_c0_seq1	cysteine-rich receptor kinase 25	F:GO:0005524; C:GO:0016021; F:GO:0004674; P:GO:0006468	F:ATP binding; C:integral component of membrane; F:protein serine/threonine kinase activity; P:protein phosphorylation	EC:2.7.11	Transferring phosphorus-containing groups	-
comp3588_c0_seq1	PLATZ transcription factor family	F:GO:0008270; C:GO:0016021; C:GO:0005622	F:zinc ion binding; C:integral component of membrane; C:intracellular	-	-	-
comp3588_c0_seq2	PLATZ transcription factor family	F:GO:0008270; C:GO:0016021; C:GO:0005622	F:zinc ion binding; C:integral component of membrane; C:intracellular	-	-	-
comp3589_c0_seq1	N-carbamoylputrescine amidase	F:GO:0003837; P:GO:0006596; F:GO:0050126	F:beta-ureidopropionase activity; P:polyamine biosynthetic process; F:N-carbamoylputrescine amidase activity	EC:3.5.1.53; EC:3.5.1.6	N-carbamoylputrescine amidase; Beta-ureidopropionase	-
comp3594_c0_seq1	ICE-like protease (caspase) p20 domain	C:GO:0048046; P:GO:0006508; F:GO:0008234	C:apoplast; P:proteolysis; F:cysteine-type peptidase activity	-	-	-
comp3594_c0_seq2	ICE-like protease (caspase) p20 domain	C:GO:0048046; P:GO:0006508; F:GO:0008234	C:apoplast; P:proteolysis; F:cysteine-type peptidase activity	-	-	-
comp3597_c0_seq1	DNA repair RAD51 homolog	F:GO:0008094; P:GO:0007131; F:GO:0003690; P:GO:0006355; F:GO:0004520; F:GO:0000400; P:GO:0000730; P:GO:0042148; P:GO:0070192; P:GO:0006312; C:GO:0000794; C:GO:0005654; F:GO:0003697; F:GO:0005524; F:GO:0000150; P:GO:1990426; P:GO:0010212	F:DNA-dependent ATPase activity; P:reciprocal meiotic recombination; F:double-stranded DNA binding; P:regulation of transcription, DNA-templated; F:endodeoxyribonuclease activity; F:four-way junction DNA binding; P:DNA recombinase assembly; P:strand invasion; P:chromosome organization involved in meiotic cell cycle; P:mitotic recombination; C:condensed nuclear chromosome; C:nucleoplasm; F:single-…	EC:3.6.1.3; EC:3.6.1.15	Adenosinetriphosphatase; Nucleoside-triphosphate phosphatase	-
comp3598_c0_seq1	orf122 (mitochondrion)	F:GO:0000166; C:GO:0005739; F:GO:0043167; P:GO:0044237	F:nucleotide binding; C:mitochondrion; F:ion binding; P:cellular metabolic process	-	-	-
comp3606_c0_seq1	Overexpressor of cationic peroxidase	P:GO:0051707; P:GO:0006952; P:GO:0050789	P:response to other organism; P:defense response; P:regulation of biological process	-	-	-
comp3612_c0_seq1	Glyoxysomal fatty acid beta-oxidation multifunctional MFP-a	F:GO:0018812; P:GO:0006635; C:GO:0009506; F:GO:0003857; F:GO:0008692; F:GO:0016508; C:GO:0005618; F:GO:0004165; C:GO:0005730; F:GO:0004300; C:GO:0009514	F:3-hydroxyacyl-CoA dehydratase activity; P:fatty acid beta-oxidation; C:plasmodesma; F:3-hydroxyacyl-CoA dehydrogenase activity; F:3-hydroxybutyryl-CoA epimerase activity; F:long-chain-enoyl-CoA hydratase activity; C:cell wall; F:dodecenoyl-CoA delta-isomerase activity; C:nucleolus; F:enoyl-CoA hydratase activity; C:glyoxysome	EC:1.1.1.35; EC:4.2.1.74; EC:5.3.3.8; EC:4.2.1.17; EC:5.1.2.3	3-hydroxyacyl-CoA dehydrogenase; Long-chain-enoyl-CoA hydratase; Dodecenoyl-CoA isomerase; Enoyl-CoA hydratase; 3-hydroxybutyryl-CoA epimerase	-
comp3613_c0_seq1	core-2 I-branching enzyme	F:GO:0008375; C:GO:0016021; C:GO:0005576	F:acetylglucosaminyltransferase activity; C:integral component of membrane; C:extracellular region	-	-	-
comp3613_c0_seq2	core-2 I-branching enzyme	F:GO:0008375; C:GO:0016021; C:GO:0005576	F:acetylglucosaminyltransferase activity; C:integral component of membrane; C:extracellular region	-	-	-
comp3616_c0_seq1	wall-associated receptor kinase 2-like	F:GO:0046872; P:GO:0044238; P:GO:0071704	F:metal ion binding; P:primary metabolic process; P:organic substance metabolic process	-	-	-
comp3621_c0_seq1	LRR receptor-like serine threonine- kinase GSO1	C:GO:0016021	C:integral component of membrane	-	-	-
comp3624_c0_seq1	thylakoid lumenal kDa chloroplastic	C:GO:0009507; C:GO:0031977	C:chloroplast; C:thylakoid lumen	-	-	-
comp3624_c0_seq2	thylakoid lumenal kDa chloroplastic	C:GO:0009507; C:GO:0031977	C:chloroplast; C:thylakoid lumen	-	-	-
comp3625_c0_seq1	mitochondrial phosphate carrier	P:GO:0055085; F:GO:0003735; C:GO:0016021; P:GO:0006412	P:transmembrane transport; F:structural constituent of ribosome; C:integral component of membrane; P:translation	-	-	-
comp3629_c0_seq1	Ycf2 (chloroplast)	F:GO:0000166; C:GO:0009507; C:GO:0016020	F:nucleotide binding; C:chloroplast; C:membrane	-	-	-
comp3630_c0_seq1	scarecrow 21	C:GO:0005634; F:GO:0003700; P:GO:0006351; P:GO:0006355; F:GO:0043565	C:nucleus; F:transcription factor activity, sequence-specific DNA binding; P:transcription, DNA-templated; P:regulation of transcription, DNA-templated; F:sequence-specific DNA binding	-	-	-
comp3633_c0_seq1	probable LRR receptor-like serine threonine- kinase At3g47570	F:GO:0005524; C:GO:0016021; F:GO:0004674; P:GO:0006468	F:ATP binding; C:integral component of membrane; F:protein serine/threonine kinase activity; P:protein phosphorylation	EC:2.7.11	Transferring phosphorus-containing groups	-
comp3634_c0_seq1	disease resistance RGA4	F:GO:0043531; P:GO:0006952	F:ADP binding; P:defense response	-	-	-
comp3638_c0_seq2	alpha carbonic anhydrase chloroplastic-like	C:GO:0009570; F:GO:0008270; F:GO:0004089; P:GO:0006730	C:chloroplast stroma; F:zinc ion binding; F:carbonate dehydratase activity; P:one-carbon metabolic process	EC:4.2.1.1	Carbonate dehydratase	-
comp3640_c0_seq1	uncharacterized mitochondrial g00810-like	F:GO:0097159; F:GO:1901363	F:organic cyclic compound binding; F:heterocyclic compound binding	-	-	-
comp3645_c0_seq1	alkaline phosphatase	F:GO:0016791; P:GO:0016311	F:phosphatase activity; P:dephosphorylation	EC:3.1.3.41	4-nitrophenylphosphatase	-
comp3648_c0_seq1	dynein light chain cytoplasmic-like	C:GO:0030286; P:GO:0007017	C:dynein complex; P:microtubule-based process	-	-	-
comp3648_c0_seq2	dynein light chain cytoplasmic-like	C:GO:0030286; P:GO:0007017	C:dynein complex; P:microtubule-based process	-	-	-
comp3652_c0_seq2	acyl-[acyl-carrier- ] chloroplastic-like	C:GO:0009507; F:GO:0046872; F:GO:0045300; P:GO:0055114; P:GO:0006633	C:chloroplast; F:metal ion binding; F:acyl-[acyl-carrier-protein] desaturase activity; P:oxidation-reduction process; P:fatty acid biosynthetic process	EC:1.14.19.2; EC:1.14.19	Stearoyl-[acyl-carrier-protein] 9-desaturase; Acting on paired donors, with incorporation or reduction of molecular oxygen. The oxygen incorporated need not be derived from O(2)	-
comp3659_c0_seq1	60S acidic ribosomal P0	F:GO:0005515; C:GO:0022626; P:GO:0006412	F:protein binding; C:cytosolic ribosome; P:translation	-	-	-
comp3671_c0_seq1	50S ribosomal L18	F:GO:0003735; F:GO:0008097; C:GO:0005840; P:GO:0006412	F:structural constituent of ribosome; F:5S rRNA binding; C:ribosome; P:translation	-	-	-
comp3680_c0_seq1	hypothetical protein COCSADRAFT_331906	C:GO:0016021	C:integral component of membrane	-	-	-
comp3682_c0_seq1	lipid transfer VAS	C:GO:0016021	C:integral component of membrane	-	-	-
comp3683_c0_seq1	hypothetical protein SNOG_02581	C:GO:0044425	C:membrane part	-	-	-
comp3686_c0_seq1	ABC1 family	C:GO:0016021; P:GO:0016310; F:GO:0016301	C:integral component of membrane; P:phosphorylation; F:kinase activity	-	-	-
comp3690_c0_seq1	molybdate transporter 2	F:GO:0015098; C:GO:0016021; P:GO:0015689	F:molybdate ion transmembrane transporter activity; C:integral component of membrane; P:molybdate ion transport	-	-	-
comp3703_c0_seq1	phosphate:H+ symporter	C:GO:0005887; F:GO:0005315; F:GO:0097079; P:GO:0015992; P:GO:0006817; P:GO:0071421; F:GO:0005384; P:GO:0097080; P:GO:0006797	C:integral component of plasma membrane; F:inorganic phosphate transmembrane transporter activity; F:selenite:proton symporter activity; P:proton transport; P:phosphate ion transport; P:manganese ion transmembrane transport; F:manganese ion transmembrane transporter activity; P:plasma membrane selenite transport; P:polyphosphate metabolic process	-	-	-
comp3705_c0_seq1	Glycosyltransferase family 2	C:GO:0016021; F:GO:0016740	C:integral component of membrane; F:transferase activity	-	-	-
comp3711_c0_seq1	disease resistance RGA4	F:GO:0043531; P:GO:0006952	F:ADP binding; P:defense response	-	-	-
comp3445_c0_seq1	monoacylglycerol lipase ABHD6-like	F:GO:0016787	F:hydrolase activity	-	-	-
comp3447_c0_seq1	probable strigolactone esterase DAD2	P:GO:1901601; F:GO:0052689; P:GO:0010223	P:strigolactone biosynthetic process; F:carboxylic ester hydrolase activity; P:secondary shoot formation	EC:3.1.1.1	Carboxylesterase	-
comp3447_c0_seq2	probable strigolactone esterase DAD2	P:GO:1901601; F:GO:0052689; P:GO:0010223	P:strigolactone biosynthetic process; F:carboxylic ester hydrolase activity; P:secondary shoot formation	EC:3.1.1.1	Carboxylesterase	-
comp3454_c0_seq1	G-type lectin S-receptor-like serine threonine- kinase At4g27290	F:GO:0005524; P:GO:0048544; C:GO:0016021; F:GO:0004674; P:GO:0006468	F:ATP binding; P:recognition of pollen; C:integral component of membrane; F:protein serine/threonine kinase activity; P:protein phosphorylation	EC:2.7.11	Transferring phosphorus-containing groups	-
comp3455_c0_seq1	isoform 3	F:GO:0003676	F:nucleic acid binding	-	-	-
comp3461_c0_seq1	B3 domain-containing transcription factor NGA1-like	C:GO:0005634; F:GO:0003677; P:GO:0006351; P:GO:0006355	C:nucleus; F:DNA binding; P:transcription, DNA-templated; P:regulation of transcription, DNA-templated	-	-	-
comp3468_c0_seq1	zinc-binding dehydrogenase	P:GO:0006913; F:GO:0008270; F:GO:0016491; F:GO:0017056; P:GO:0055114; C:GO:0005643	P:nucleocytoplasmic transport; F:zinc ion binding; F:oxidoreductase activity; F:structural constituent of nuclear pore; P:oxidation-reduction process; C:nuclear pore	-	-	-
comp3471_c0_seq1	G-type lectin S-receptor-like serine threonine- kinase At2g19130	F:GO:0005524; P:GO:0048544; C:GO:0016021; F:GO:0004674; P:GO:0006468; C:GO:0005886	F:ATP binding; P:recognition of pollen; C:integral component of membrane; F:protein serine/threonine kinase activity; P:protein phosphorylation; C:plasma membrane	EC:2.7.11	Transferring phosphorus-containing groups	-
comp3471_c0_seq2	G-type lectin S-receptor-like serine threonine- kinase At2g19130	F:GO:0005524; P:GO:0048544; C:GO:0016021; F:GO:0004674; P:GO:0006468; C:GO:0005886	F:ATP binding; P:recognition of pollen; C:integral component of membrane; F:protein serine/threonine kinase activity; P:protein phosphorylation; C:plasma membrane	EC:2.7.11	Transferring phosphorus-containing groups	-
comp3475_c0_seq1	PHD finger MALE STERILITY 1	F:GO:0008270; P:GO:0009555; P:GO:0009653; P:GO:0044702	F:zinc ion binding; P:pollen development; P:anatomical structure morphogenesis; P:single organism reproductive process	-	-	-
comp3475_c0_seq2	PHD finger MALE STERILITY 1	F:GO:0008270; P:GO:0009555; P:GO:0009653; P:GO:0044702	F:zinc ion binding; P:pollen development; P:anatomical structure morphogenesis; P:single organism reproductive process	-	-	-
comp3478_c0_seq1	PRA1 family B4-like	C:GO:0005802; C:GO:0009507; P:GO:0016192; C:GO:0016021; C:GO:0005829; C:GO:0005783; C:GO:0010008	C:trans-Golgi network; C:chloroplast; P:vesicle-mediated transport; C:integral component of membrane; C:cytosol; C:endoplasmic reticulum; C:endosome membrane	-	-	-
comp3481_c0_seq1	PREDICTED: uncharacterized protein LOC104451287	C:GO:0016021	C:integral component of membrane	-	-	-
comp3495_c0_seq1	callose synthase 12-like	F:GO:0003843; P:GO:0006075; C:GO:0016021; C:GO:0000148	F:1,3-beta-D-glucan synthase activity; P:(1->3)-beta-D-glucan biosynthetic process; C:integral component of membrane; C:1,3-beta-D-glucan synthase complex	EC:2.4.1.34	1,3-beta-glucan synthase	-
comp3497_c0_seq1	ABC transporter G family member 31-like	F:GO:0005524; F:GO:0042626; P:GO:0006855; C:GO:0009506; C:GO:0016021; C:GO:0005886	F:ATP binding; F:ATPase activity, coupled to transmembrane movement of substances; P:drug transmembrane transport; C:plasmodesma; C:integral component of membrane; C:plasma membrane	EC:3.6.1.3; EC:3.6.1.15	Adenosinetriphosphatase; Nucleoside-triphosphate phosphatase	-
comp3503_c0_seq1	dof zinc finger -like	F:GO:0003677; P:GO:0006355	F:DNA binding; P:regulation of transcription, DNA-templated	-	-	-
comp3506_c0_seq1	RALF-like 19	C:GO:0048046; P:GO:0007267; F:GO:0004871	C:apoplast; P:cell-cell signaling; F:signal transducer activity	-	-	-
comp3507_c0_seq1	PREDICTED: uncharacterized protein LOC104444871	C:GO:0016021; C:GO:0005774	C:integral component of membrane; C:vacuolar membrane	-	-	-
comp3509_c0_seq1	dof zinc finger -like	F:GO:0003677; P:GO:0006355	F:DNA binding; P:regulation of transcription, DNA-templated	-	-	-
comp3510_c0_seq1	divinyl chlorophyllide a 8-vinyl- chloroplastic	F:GO:0033728; P:GO:0015995; C:GO:0009507; P:GO:0055114	F:divinyl chlorophyllide a 8-vinyl-reductase activity; P:chlorophyll biosynthetic process; C:chloroplast; P:oxidation-reduction process	EC:1.3.1.75	Divinyl chlorophyllide a 8-vinyl-reductase	-
comp3527_c0_seq2	exopolygalacturonase-like	P:GO:0005975; F:GO:0004650; P:GO:0071555; C:GO:0005576	P:carbohydrate metabolic process; F:polygalacturonase activity; P:cell wall organization; C:extracellular region	EC:3.2.1.15	Polygalacturonase	-
comp3529_c0_seq1	integrase core domain [ [	F:GO:0003677; P:GO:0015074	F:DNA binding; P:DNA integration	-	-	-
comp3544_c0_seq1	cyclin-D6-1	C:GO:0005634; P:GO:0051726	C:nucleus; P:regulation of cell cycle	-	-	-
comp3544_c0_seq2	cyclin-D6-1	C:GO:0005634; P:GO:0051726	C:nucleus; P:regulation of cell cycle	-	-	-
comp3546_c0_seq1	glycoside hydrolase family 6	F:GO:0016162; C:GO:0005576; P:GO:0030245; F:GO:0030248	F:cellulose 1,4-beta-cellobiosidase activity; C:extracellular region; P:cellulose catabolic process; F:cellulose binding	EC:3.2.1.91	Cellulose 1,4-beta-cellobiosidase (non-reducing end)	-
comp3547_c0_seq1	flavonol synthase flavanone 3-hydroxylase-like	F:GO:0051213; F:GO:0005506; P:GO:0055114	F:dioxygenase activity; F:iron ion binding; P:oxidation-reduction process	-	-	-
comp3570_c0_seq1	transcription factor DIVARICATA-like	C:GO:0005634; F:GO:0003677; P:GO:0006351; P:GO:0006355	C:nucleus; F:DNA binding; P:transcription, DNA-templated; P:regulation of transcription, DNA-templated	-	-	-
comp3570_c0_seq2	transcription factor DIVARICATA	C:GO:0005634; F:GO:0003677; P:GO:0006351; P:GO:0006355	C:nucleus; F:DNA binding; P:transcription, DNA-templated; P:regulation of transcription, DNA-templated	-	-	-
comp3573_c0_seq1	endoglucanase 17-like	P:GO:0030245; F:GO:0008810	P:cellulose catabolic process; F:cellulase activity	EC:3.2.1.4	Cellulase	-
comp3717_c0_seq1	Auxin efflux carrier family isoform 1	P:GO:0055085; C:GO:0016021	P:transmembrane transport; C:integral component of membrane	-	-	-
comp3726_c0_seq1	probable WRKY transcription factor 71	F:GO:0003700; P:GO:0006355; F:GO:0043565	F:transcription factor activity, sequence-specific DNA binding; P:regulation of transcription, DNA-templated; F:sequence-specific DNA binding	-	-	-
comp3726_c0_seq2	probable WRKY transcription factor 71	F:GO:0003700; P:GO:0006355; F:GO:0043565	F:transcription factor activity, sequence-specific DNA binding; P:regulation of transcription, DNA-templated; F:sequence-specific DNA binding	-	-	-
comp3727_c0_seq1	G-type lectin S-receptor-like serine threonine- kinase RLK1	F:GO:0005524; C:GO:0016021; F:GO:0004674; P:GO:0006468	F:ATP binding; C:integral component of membrane; F:protein serine/threonine kinase activity; P:protein phosphorylation	EC:2.7.11	Transferring phosphorus-containing groups	-
comp3728_c0_seq1	hypothetical protein COCC4DRAFT_73500	F:GO:0008289	F:lipid binding	-	-	-
comp3728_c1_seq1	hypothetical protein PTT_20172	F:GO:0008289	F:lipid binding	-	-	-
comp3729_c0_seq1	PREDICTED: uncharacterized protein LOC104446437	F:GO:0003676; C:GO:0005634; F:GO:0008270; F:GO:0004190; P:GO:0006508; P:GO:0015074	F:nucleic acid binding; C:nucleus; F:zinc ion binding; F:aspartic-type endopeptidase activity; P:proteolysis; P:DNA integration	EC:3.4.23	Acting on peptide bonds (peptidases)	-
comp3739_c0_seq1	pleiotropic drug resistance 1-like	F:GO:0005524; P:GO:0055085; C:GO:0016021; F:GO:0103115; F:GO:0015439; C:GO:0005886; P:GO:0015886	F:ATP binding; P:transmembrane transport; C:integral component of membrane; F:protoheme IX ABC transporter activity; F:heme-transporting ATPase activity; C:plasma membrane; P:heme transport	EC:3.6.1.3; EC:3.6.3.41; EC:3.6.1.15	Adenosinetriphosphatase; Heme-transporting ATPase; Nucleoside-triphosphate phosphatase	-
comp3741_c0_seq1	ABC transporter B family member 19-like	F:GO:0005524; F:GO:0042626; P:GO:0055085; C:GO:0016021	F:ATP binding; F:ATPase activity, coupled to transmembrane movement of substances; P:transmembrane transport; C:integral component of membrane	EC:3.6.1.3; EC:3.6.1.15	Adenosinetriphosphatase; Nucleoside-triphosphate phosphatase	-
comp3745_c0_seq1	plasma membrane	F:GO:0000166; F:GO:0046872; C:GO:0016021	F:nucleotide binding; F:metal ion binding; C:integral component of membrane	-	-	-
comp3749_c0_seq1	transcription factor bHLH118-like	F:GO:0003677; F:GO:0046983	F:DNA binding; F:protein dimerization activity	-	-	-
comp3749_c0_seq2	transcription factor bHLH36-like	F:GO:0003677; F:GO:0046983	F:DNA binding; F:protein dimerization activity	-	-	-
comp3763_c0_seq1	pentatricopeptide repeat-containing At3g23020	P:GO:0006810; C:GO:0005622	P:transport; C:intracellular	-	-	-
comp3763_c0_seq2	pentatricopeptide repeat-containing At3g23020	P:GO:0006810; C:GO:0005622	P:transport; C:intracellular	-	-	-
comp3766_c0_seq1	acyl- N-acyltransferases	F:GO:0008080	F:N-acetyltransferase activity	-	-	-
comp3772_c0_seq1	glycoside hydrolase family 5	P:GO:0005975; F:GO:0004553	P:carbohydrate metabolic process; F:hydrolase activity, hydrolyzing O-glycosyl compounds	-	-	-
comp3778_c0_seq1	hypothetical protein EUGRSUZ_A02012	C:GO:0016021	C:integral component of membrane	-	-	-
comp3779_c0_seq1	ankyrin repeat domain-containing 13C	C:GO:0005886	C:plasma membrane	-	-	-
comp3781_c0_seq1	esterase lipase thioesterase family	F:GO:0016787	F:hydrolase activity	-	-	-
comp3784_c0_seq1	26S proteasome non-ATPase regulatory subunit 11 homolog	C:GO:0000502	C:proteasome complex	-	-	-
comp3785_c0_seq1	probable glycosyltransferase At5g03795	F:GO:0050508; C:GO:0016021	F:glucuronosyl-N-acetylglucosaminyl-proteoglycan 4-alpha-N-acetylglucosaminyltransferase activity; C:integral component of membrane	EC:2.4.1.224	Glucuronosyl-N-acetylglucosaminyl-proteoglycan 4-alpha-N-	-
comp3789_c0_seq1	myosin heavy muscle isoform X1	C:GO:0016459; F:GO:0005524; F:GO:0003779; F:GO:0003774	C:myosin complex; F:ATP binding; F:actin binding; F:motor activity	EC:3.6.1.15	Nucleoside-triphosphate phosphatase	-
comp3793_c0_seq1	uncharacterized mitochondrial g00810-like	F:GO:0097159; F:GO:1901363	F:organic cyclic compound binding; F:heterocyclic compound binding	-	-	-
comp3793_c0_seq2	uncharacterized mitochondrial g00810-like	F:GO:0003676; P:GO:0015074; F:GO:0043531	F:nucleic acid binding; P:DNA integration; F:ADP binding	-	-	-
comp3801_c0_seq1	Cysteine-rich RLK (RECEPTOR kinase) 8	F:GO:0003676; P:GO:0015074; P:GO:0016310; F:GO:0016301	F:nucleic acid binding; P:DNA integration; P:phosphorylation; F:kinase activity	-	-	-
comp3804_c0_seq1	Growth hormone receptor	C:GO:0009507; C:GO:0016021	C:chloroplast; C:integral component of membrane	-	-	-
comp3804_c0_seq2	Growth hormone receptor	C:GO:0016021	C:integral component of membrane	-	-	-
comp3805_c0_seq1	hydroxypyruvate isomerase	F:GO:0000062; C:GO:0016021	F:fatty-acyl-CoA binding; C:integral component of membrane	-	-	-
comp3805_c0_seq2	acyl- -binding domain-containing 2-like	F:GO:0000062; C:GO:0016021	F:fatty-acyl-CoA binding; C:integral component of membrane	-	-	-
comp3810_c0_seq1	cytochrome b-c1 complex subunit Rieske- mitochondrial-like	F:GO:0008121; F:GO:0046872; C:GO:0016021; P:GO:1902600; P:GO:0055114; F:GO:0051537; C:GO:0005743; C:GO:0070469	F:ubiquinol-cytochrome-c reductase activity; F:metal ion binding; C:integral component of membrane; P:hydrogen ion transmembrane transport; P:oxidation-reduction process; F:2 iron, 2 sulfur cluster binding; C:mitochondrial inner membrane; C:respiratory chain	EC:1.10.2; EC:1.10.2.2	Acting on diphenols and related substances as donors; Quinol--cytochrome-c reductase	-
comp3810_c0_seq2	cytochrome b-c1 complex subunit Rieske- mitochondrial-like	F:GO:0008121; F:GO:0046872; C:GO:0016021; P:GO:1902600; P:GO:0055114; F:GO:0051537; C:GO:0005743; C:GO:0070469	F:ubiquinol-cytochrome-c reductase activity; F:metal ion binding; C:integral component of membrane; P:hydrogen ion transmembrane transport; P:oxidation-reduction process; F:2 iron, 2 sulfur cluster binding; C:mitochondrial inner membrane; C:respiratory chain	EC:1.10.2; EC:1.10.2.2	Acting on diphenols and related substances as donors; Quinol--cytochrome-c reductase	-
comp3811_c0_seq1	ankyrin repeat-containing At3g12360-like	C:GO:0016021; F:GO:0005488	C:integral component of membrane; F:binding	-	-	-
comp3816_c0_seq1	TIC 20- chloroplastic	C:GO:0016021; C:GO:0009535	C:integral component of membrane; C:chloroplast thylakoid membrane	-	-	-
comp3816_c0_seq2	TIC 20- chloroplastic	C:GO:0016021; C:GO:0009535	C:integral component of membrane; C:chloroplast thylakoid membrane	-	-	-
comp3820_c0_seq1	quinone-oxidoreductase chloroplastic	F:GO:0008270; F:GO:0016491; P:GO:0055114	F:zinc ion binding; F:oxidoreductase activity; P:oxidation-reduction process	-	-	-
comp3824_c0_seq1	cellulose synthase G2	C:GO:0016021; F:GO:0016760; P:GO:0030244; P:GO:0071555	C:integral component of membrane; F:cellulose synthase (UDP-forming) activity; P:cellulose biosynthetic process; P:cell wall organization	EC:2.4.1.12	Cellulose synthase (UDP-forming)	-
comp3825_c0_seq1	high mobility group B 9	C:GO:0005634; F:GO:0003677; P:GO:0010197	C:nucleus; F:DNA binding; P:polar nucleus fusion	-	-	-
comp3825_c0_seq2	high mobility group B 9	F:GO:0003677; P:GO:0000741	F:DNA binding; P:karyogamy	-	-	-
comp3841_c0_seq1	Core-2 I-branching beta-1,6-N-acetylglucosaminyltransferase family	F:GO:0008375; C:GO:0016021	F:acetylglucosaminyltransferase activity; C:integral component of membrane	-	-	-
comp3841_c0_seq2	Core-2 I-branching beta-1,6-N-acetylglucosaminyltransferase family	F:GO:0008375; C:GO:0016021	F:acetylglucosaminyltransferase activity; C:integral component of membrane	-	-	-
comp3847_c0_seq1	nitrate reductase	F:GO:0016491; P:GO:0055114; P:GO:0044763; F:GO:0005488; P:GO:0044237	F:oxidoreductase activity; P:oxidation-reduction process; P:single-organism cellular process; F:binding; P:cellular metabolic process	-	-	-
comp3853_c0_seq1	TMV resistance N-like	C:GO:0016021	C:integral component of membrane	-	-	-
comp3855_c0_seq1	UPF0481 At3g47200-like	C:GO:0016021	C:integral component of membrane	-	-	-
comp3857_c0_seq1	Mobile element	F:GO:0003676; P:GO:0015074	F:nucleic acid binding; P:DNA integration	-	-	-
comp3863_c0_seq1	RNA polymerase	F:GO:0003677; C:GO:0005736; F:GO:0001054; F:GO:0032549; P:GO:0006360; C:GO:0016021	F:DNA binding; C:DNA-directed RNA polymerase I complex; F:RNA polymerase I activity; F:ribonucleoside binding; P:transcription from RNA polymerase I promoter; C:integral component of membrane	EC:2.7.7.6	DNA-directed RNA polymerase	-
comp3863_c1_seq1	DNA-directed RNA polymerases IV and V subunit 2-like	F:GO:0003677; C:GO:0005736; F:GO:0001054; F:GO:0032549; P:GO:0006360	F:DNA binding; C:DNA-directed RNA polymerase I complex; F:RNA polymerase I activity; F:ribonucleoside binding; P:transcription from RNA polymerase I promoter	EC:2.7.7.6	DNA-directed RNA polymerase	-
comp3864_c0_seq1	LRR receptor-like serine threonine- kinase GSO1	C:GO:0016021	C:integral component of membrane	-	-	-
comp3865_c0_seq1	phosphatidylglycerol phosphatidylinositol transfer precursor	C:GO:0000328; C:GO:0016021; P:GO:0032366	C:fungal-type vacuole lumen; C:integral component of membrane; P:intracellular sterol transport	-	-	-
comp3866_c0_seq1	very-long-chain 3-oxoacyl- reductase 1-like	F:GO:0016491; C:GO:0016021; P:GO:0055114	F:oxidoreductase activity; C:integral component of membrane; P:oxidation-reduction process	-	-	-
comp3866_c0_seq2	very-long-chain 3-oxoacyl- reductase 1-like	F:GO:0016491; C:GO:0016021; P:GO:0055114	F:oxidoreductase activity; C:integral component of membrane; P:oxidation-reduction process	-	-	-
comp3875_c0_seq1	major intrinsic	C:GO:0005887; P:GO:0006833; F:GO:0015254; P:GO:0009992; P:GO:0015793; P:GO:0034220; F:GO:0015250	C:integral component of plasma membrane; P:water transport; F:glycerol channel activity; P:cellular water homeostasis; P:glycerol transport; P:ion transmembrane transport; F:water channel activity	-	-	-
comp3880_c0_seq1	probable indole-3-pyruvate monooxygenase YUCCA4	C:GO:0000139; P:GO:0009851; F:GO:0047434; P:GO:0009911; P:GO:0048825; C:GO:0005654; F:GO:0004499; C:GO:0005789; F:GO:0050661; F:GO:0050660; P:GO:0010229; C:GO:0005829; P:GO:0055114	C:Golgi membrane; P:auxin biosynthetic process; F:indolepyruvate decarboxylase activity; P:positive regulation of flower development; P:cotyledon development; C:nucleoplasm; F:N,N-dimethylaniline monooxygenase activity; C:endoplasmic reticulum membrane; F:NADP binding; F:flavin adenine dinucleotide binding; P:inflorescence development; C:cytosol; P:oxidation-reduction process	EC:1.14.13.8; EC:1.14.13; EC:4.1.1.74	Flavin-containing monooxygenase; Acting on paired donors, with incorporation or reduction of molecular oxygen. The oxygen incorporated need not be derived from O(2); Indolepyruvate decarboxylase	-
comp3881_c1_seq1	formin 4	C:GO:0016021	C:integral component of membrane	-	-	-
comp3888_c0_seq1	dehydrogenase reductase SDR family member on chromosome X-like isoform X1	C:GO:0016021	C:integral component of membrane	-	-	-
comp3888_c0_seq2	short-chain dehydrogenase TIC chloroplastic-like	C:GO:0016021	C:integral component of membrane	-	-	-
comp3890_c0_seq1	transposon unclassified	F:GO:0003677; F:GO:0005524; P:GO:0006915; P:GO:0006310; F:GO:0008233	F:DNA binding; F:ATP binding; P:apoptotic process; P:DNA recombination; F:peptidase activity	-	-	-
comp3891_c0_seq1	zinc knuckle domain	F:GO:0003677; F:GO:0008270	F:DNA binding; F:zinc ion binding	-	-	-
comp3900_c0_seq1	syntaxin 125 family	P:GO:0006906; P:GO:0048278; C:GO:0016021; F:GO:0005484; C:GO:0012505; C:GO:0031201; F:GO:0000149; P:GO:0006886; P:GO:0006887; C:GO:0005886	P:vesicle fusion; P:vesicle docking; C:integral component of membrane; F:SNAP receptor activity; C:endomembrane system; C:SNARE complex; F:SNARE binding; P:intracellular protein transport; P:exocytosis; C:plasma membrane	-	-	-
comp3911_c0_seq1	NAC domain-containing 7-like	C:GO:0005634; F:GO:0042803; P:GO:0045491; P:GO:0090058; P:GO:0006351; P:GO:0045893; P:GO:0043068; F:GO:0043565; C:GO:0009531; P:GO:0010981; P:GO:0048759	C:nucleus; F:protein homodimerization activity; P:xylan metabolic process; P:metaxylem development; P:transcription, DNA-templated; P:positive regulation of transcription, DNA-templated; P:positive regulation of programmed cell death; F:sequence-specific DNA binding; C:secondary cell wall; P:regulation of cell wall macromolecule metabolic process; P:xylem vessel member cell differentiation	-	-	-
comp3917_c0_seq1	scopoletin glucosyltransferase-like	F:GO:0016758; P:GO:0008152	F:transferase activity, transferring hexosyl groups; P:metabolic process	-	-	-
comp3923_c0_seq1	hypothetical protein MPH_03495	C:GO:0016021	C:integral component of membrane	-	-	-
comp3925_c0_seq1	cyclic nucleotide-gated ion channel 15 isoform X1	F:GO:0005216; P:GO:0034220; C:GO:0016021	F:ion channel activity; P:ion transmembrane transport; C:integral component of membrane	-	-	-
comp3925_c0_seq2	cyclic nucleotide-gated ion channel 15	F:GO:0005216; P:GO:0034220; C:GO:0016021	F:ion channel activity; P:ion transmembrane transport; C:integral component of membrane	-	-	-
comp3930_c0_seq1	SKP1-interacting partner 15	C:GO:0005634; F:GO:0004842; F:GO:0005515; P:GO:0031146; C:GO:0019005; P:GO:0016567	C:nucleus; F:ubiquitin-protein transferase activity; F:protein binding; P:SCF-dependent proteasomal ubiquitin-dependent protein catabolic process; C:SCF ubiquitin ligase complex; P:protein ubiquitination	-	-	-
comp3931_c1_seq1	heavy metal-associated isoprenylated plant 26	F:GO:0046872; P:GO:0030001	F:metal ion binding; P:metal ion transport	-	-	-
comp3934_c0_seq1	auxin transporter 2	C:GO:0016021; F:GO:0015293; F:GO:0015171; C:GO:0005886; P:GO:0003333; P:GO:0009734	C:integral component of membrane; F:symporter activity; F:amino acid transmembrane transporter activity; C:plasma membrane; P:amino acid transmembrane transport; P:auxin-activated signaling pathway	-	-	-
comp3938_c0_seq1	3-dehydroquinate synthase	F:GO:0016206; P:GO:0032259	F:catechol O-methyltransferase activity; P:methylation	EC:2.1.1.6	Catechol O-methyltransferase	-
comp3939_c0_seq1	nucleolar 5A	C:GO:0031428; C:GO:0032040; P:GO:0000154; P:GO:0000472; F:GO:0030515; P:GO:0000480; P:GO:0000447; F:GO:0017069; C:GO:0030686	C:box C/D snoRNP complex; C:small-subunit processome; P:rRNA modification; P:endonucleolytic cleavage to generate mature 5'-end of SSU-rRNA from (SSU-rRNA, 5.8S rRNA, LSU-rRNA); F:snoRNA binding; P:endonucleolytic cleavage in 5'-ETS of tricistronic rRNA transcript (SSU-rRNA, 5.8S rRNA, LSU-rRNA); P:endonucleolytic cleavage in ITS1 to separate SSU-rRNA from 5.8S rRNA and LSU-rRNA from tricistronic…	-	-	-
comp3945_c0_seq1	30S ribosomal S15	F:GO:0003735; C:GO:0005840; F:GO:0019843; P:GO:0006412	F:structural constituent of ribosome; C:ribosome; F:rRNA binding; P:translation	-	-	-
comp3948_c0_seq1	-L-isoaspartate O-methyltransferase 1-like isoform X1	F:GO:0004719; P:GO:0006479	F:protein-L-isoaspartate (D-aspartate) O-methyltransferase activity; P:protein methylation	EC:2.1.1.77	Protein-L-isoaspartate(D-aspartate) O-methyltransferase	-
comp3948_c0_seq2	-L-isoaspartate O-methyltransferase 1-like isoform X1	F:GO:0004719; P:GO:0006479	F:protein-L-isoaspartate (D-aspartate) O-methyltransferase activity; P:protein methylation	EC:2.1.1.77	Protein-L-isoaspartate(D-aspartate) O-methyltransferase	-
comp3957_c0_seq1	probable receptor kinase At5g39030	F:GO:0005524; C:GO:0016021; F:GO:0004674; P:GO:0006468	F:ATP binding; C:integral component of membrane; F:protein serine/threonine kinase activity; P:protein phosphorylation	EC:2.7.11	Transferring phosphorus-containing groups	-
comp3962_c0_seq2	alpha-1,6-mannosyl-glyco 2-beta-N-acetylglucosaminyltransferase	C:GO:0016021; F:GO:0003827; F:GO:0008455; P:GO:0009312; C:GO:0005795	C:integral component of membrane; F:alpha-1,3-mannosylglycoprotein 2-beta-N-acetylglucosaminyltransferase activity; F:alpha-1,6-mannosylglycoprotein 2-beta-N-acetylglucosaminyltransferase activity; P:oligosaccharide biosynthetic process; C:Golgi stack	EC:2.4.1.101; EC:2.4.1.143	Alpha-1,3-mannosyl-glycoprotein 2-beta-N-acetylglucosaminyltransferase; Alpha-1,6-mannosyl-glycoprotein 2-beta-N-acetylglucosaminyltransferase	-
comp3969_c0_seq1	sphingolipid long chain base-responsive pil1	F:GO:0008270; F:GO:0015078; P:GO:0015991; P:GO:0006886; P:GO:0000165; P:GO:0006888; C:GO:0070056; C:GO:0070057; C:GO:0016021; C:GO:0005829; F:GO:0004707; P:GO:0031322; C:GO:0033179; C:GO:0070971; C:GO:0030127; C:GO:0035974	F:zinc ion binding; F:hydrogen ion transmembrane transporter activity; P:ATP hydrolysis coupled proton transport; P:intracellular protein transport; P:MAPK cascade; P:ER to Golgi vesicle-mediated transport; C:prospore membrane leading edge; C:prospore membrane spindle pole body attachment site; C:integral component of membrane; C:cytosol; F:MAP kinase activity; P:ascospore-type prospore-specific …	EC:2.7.11; EC:2.7.11.24	Transferring phosphorus-containing groups; Mitogen-activated protein kinase	-
comp3972_c0_seq1	cell surface	P:GO:0034605; P:GO:0045461; P:GO:0097308	P:cellular response to heat; P:sterigmatocystin biosynthetic process; P:cellular response to farnesol	-	-	-
comp3974_c0_seq1	pentatricopeptide repeat-containing At5g06540	F:GO:0008270; C:GO:0005739; F:GO:0008568	F:zinc ion binding; C:mitochondrion; F:microtubule-severing ATPase activity	EC:3.6.1.3; EC:3.6.1.15; EC:3.6.4.3	Adenosinetriphosphatase; Nucleoside-triphosphate phosphatase; Microtubule-severing ATPase	-
comp3975_c0_seq1	PRA1 family F2-like	C:GO:0009507; P:GO:0016192; C:GO:0016021; C:GO:0005783; C:GO:0005794; C:GO:0005774	C:chloroplast; P:vesicle-mediated transport; C:integral component of membrane; C:endoplasmic reticulum; C:Golgi apparatus; C:vacuolar membrane	-	-	-
comp3983_c0_seq1	phytosulfokines 3	P:GO:0008283; F:GO:0008083; C:GO:0005576	P:cell proliferation; F:growth factor activity; C:extracellular region	-	-	-
comp3989_c0_seq1	transaldolase	C:GO:0005634; P:GO:0005975; F:GO:0004801; F:GO:0016491; P:GO:0006098; C:GO:0005829; P:GO:0055114	C:nucleus; P:carbohydrate metabolic process; F:sedoheptulose-7-phosphate:D-glyceraldehyde-3-phosphate glyceronetransferase activity; F:oxidoreductase activity; P:pentose-phosphate shunt; C:cytosol; P:oxidation-reduction process	EC:2.2.1.2	Transaldolase	-
comp4003_c0_seq1	two-pore potassium channel 3-like	C:GO:0009705; P:GO:0071805; C:GO:0016021; F:GO:0005267	C:plant-type vacuole membrane; P:potassium ion transmembrane transport; C:integral component of membrane; F:potassium channel activity	-	-	-
comp4003_c0_seq2	two-pore potassium channel 3-like	P:GO:0071805; C:GO:0016021; F:GO:0005267	P:potassium ion transmembrane transport; C:integral component of membrane; F:potassium channel activity	-	-	-
comp4006_c0_seq1	Nucleosome-remodeling factor subunit BPTF	F:GO:0008270	F:zinc ion binding	-	-	-
comp4009_c0_seq1	LOW PSII ACCUMULATION chloroplastic	P:GO:0010207; C:GO:0009534; C:GO:0016021; C:GO:0042651	P:photosystem II assembly; C:chloroplast thylakoid; C:integral component of membrane; C:thylakoid membrane	-	-	-
comp4017_c0_seq1	50S ribosomal chloroplastic-like	F:GO:0003735; C:GO:0005762; P:GO:0006412	F:structural constituent of ribosome; C:mitochondrial large ribosomal subunit; P:translation	-	-	-
comp4017_c0_seq2	50S ribosomal chloroplastic-like	F:GO:0003735; C:GO:0005762; P:GO:0006412	F:structural constituent of ribosome; C:mitochondrial large ribosomal subunit; P:translation	-	-	-
comp4018_c0_seq1	copii-coated vesicle	C:GO:0043231; C:GO:0016020; C:GO:0012505; C:GO:0044444	C:intracellular membrane-bounded organelle; C:membrane; C:endomembrane system; C:cytoplasmic part	-	-	-
comp4025_c0_seq1	armadillo beta-catenin-like repeat	C:GO:0016021	C:integral component of membrane	-	-	-
comp4027_c0_seq1	UDP-glycosyltransferase 87A1-like	P:GO:0052696; F:GO:0080043; C:GO:0043231; F:GO:0080044; P:GO:0009813	P:flavonoid glucuronidation; F:quercetin 3-O-glucosyltransferase activity; C:intracellular membrane-bounded organelle; F:quercetin 7-O-glucosyltransferase activity; P:flavonoid biosynthetic process	-	-	-
comp4027_c0_seq2	UDP-glycosyltransferase 87A1-like	F:GO:0016758; P:GO:0008152	F:transferase activity, transferring hexosyl groups; P:metabolic process	-	-	-
comp4029_c0_seq1	malate synthase	P:GO:0006097; C:GO:0005737; F:GO:0004474; P:GO:0006099	P:glyoxylate cycle; C:cytoplasm; F:malate synthase activity; P:tricarboxylic acid cycle	EC:2.3.3.9	Malate synthase	-
comp4030_c0_seq1	40S ribosomal S3a	C:GO:0005634; F:GO:0003735; C:GO:0022627; P:GO:0030154; P:GO:0006412	C:nucleus; F:structural constituent of ribosome; C:cytosolic small ribosomal subunit; P:cell differentiation; P:translation	-	-	-
comp4032_c0_seq1	aconitate hydratase	F:GO:0008270; F:GO:0003690; C:GO:0005829; P:GO:0006099; F:GO:0051539; C:GO:0042645; F:GO:0003697; F:GO:0003994; P:GO:0000002	F:zinc ion binding; F:double-stranded DNA binding; C:cytosol; P:tricarboxylic acid cycle; F:4 iron, 4 sulfur cluster binding; C:mitochondrial nucleoid; F:single-stranded DNA binding; F:aconitate hydratase activity; P:mitochondrial genome maintenance	EC:4.2.1.3	Aconitate hydratase	-
comp4038_c0_seq1	probable LRR receptor-like serine threonine- kinase At4g08850	F:GO:0005524; C:GO:0016021; F:GO:0004672; P:GO:0006468	F:ATP binding; C:integral component of membrane; F:protein kinase activity; P:protein phosphorylation	-	-	-
comp4039_c0_seq1	probable leucine-rich repeat receptor kinase At1g35710	F:GO:0000166; C:GO:0016020	F:nucleotide binding; C:membrane	-	-	-
comp4039_c0_seq2	probable leucine-rich repeat receptor kinase At1g35710	F:GO:0000166; C:GO:0016020; P:GO:0016310; F:GO:0016301	F:nucleotide binding; C:membrane; P:phosphorylation; F:kinase activity	-	-	-
comp4045_c0_seq1	ethylene-responsive transcription factor ERF060	C:GO:0005634; F:GO:0003677; F:GO:0003700; P:GO:0006351; P:GO:0006355	C:nucleus; F:DNA binding; F:transcription factor activity, sequence-specific DNA binding; P:transcription, DNA-templated; P:regulation of transcription, DNA-templated	-	-	-
comp4051_c0_seq1	probable galacturonosyltransferase 10	C:GO:0005802; F:GO:0047262; C:GO:0005768; C:GO:0016021; P:GO:0045489; C:GO:0000139; P:GO:0071555	C:trans-Golgi network; F:polygalacturonate 4-alpha-galacturonosyltransferase activity; C:endosome; C:integral component of membrane; P:pectin biosynthetic process; C:Golgi membrane; P:cell wall organization	EC:2.4.1.43	Polygalacturonate 4-alpha-galacturonosyltransferase	-
comp4059_c0_seq1	PREDICTED: uncharacterized protein At3g28850	C:GO:0005623; F:GO:0015035; F:GO:0009055; P:GO:0045454; P:GO:0055114	C:cell; F:protein disulfide oxidoreductase activity; F:electron carrier activity; P:cell redox homeostasis; P:oxidation-reduction process	-	-	-
comp4060_c0_seq1	pentatricopeptide repeat-containing mitochondrial	C:GO:0005739	C:mitochondrion	-	-	-
comp4060_c0_seq2	pentatricopeptide repeat-containing mitochondrial	C:GO:0005739	C:mitochondrion	-	-	-
comp4063_c0_seq1	eukaryotic translation initiation factor 3 subunit B	C:GO:0043614; C:GO:0010494; F:GO:0005096; P:GO:0007031; C:GO:0033290; P:GO:0006446; P:GO:0043547; F:GO:0000166; F:GO:0003743; P:GO:0001731; C:GO:0005779; C:GO:0071541; C:GO:0016282; C:GO:0071540; C:GO:0005829; F:GO:0031369	C:multi-eIF complex; C:cytoplasmic stress granule; F:GTPase activator activity; P:peroxisome organization; C:eukaryotic 48S preinitiation complex; P:regulation of translational initiation; P:positive regulation of GTPase activity; F:nucleotide binding; F:translation initiation factor activity; P:formation of translation preinitiation complex; C:integral component of peroxisomal membrane; C:eukary…	-	-	-
comp4063_c1_seq1	eukaryotic translation initiation factor 3 subunit B	C:GO:0043614; C:GO:0010494; F:GO:0005096; P:GO:0007031; C:GO:0033290; P:GO:0006446; P:GO:0043547; F:GO:0000166; F:GO:0003743; P:GO:0001731; C:GO:0005779; C:GO:0071541; C:GO:0016282; C:GO:0071540; P:GO:0006508; C:GO:0005829; F:GO:0031369	C:multi-eIF complex; C:cytoplasmic stress granule; F:GTPase activator activity; P:peroxisome organization; C:eukaryotic 48S preinitiation complex; P:regulation of translational initiation; P:positive regulation of GTPase activity; F:nucleotide binding; F:translation initiation factor activity; P:formation of translation preinitiation complex; C:integral component of peroxisomal membrane; C:eukary…	-	-	-
comp4064_c0_seq1	aconitate hydratase	F:GO:0046872; F:GO:0003690; C:GO:0005829; P:GO:0006099; F:GO:0051539; C:GO:0042645; F:GO:0003697; F:GO:0003994; P:GO:0000002	F:metal ion binding; F:double-stranded DNA binding; C:cytosol; P:tricarboxylic acid cycle; F:4 iron, 4 sulfur cluster binding; C:mitochondrial nucleoid; F:single-stranded DNA binding; F:aconitate hydratase activity; P:mitochondrial genome maintenance	EC:4.2.1.3	Aconitate hydratase	-
comp4065_c0_seq1	pentatricopeptide repeat-containing At1g09900-like	C:GO:0016021	C:integral component of membrane	-	-	-
comp4065_c0_seq2	pentatricopeptide repeat-containing At1g09900-like	C:GO:0016021	C:integral component of membrane	-	-	-
comp4066_c0_seq1	probable nucleoredoxin 3	P:GO:0016310; F:GO:0016301; C:GO:0005622; P:GO:0050896	P:phosphorylation; F:kinase activity; C:intracellular; P:response to stimulus	-	-	-
comp4066_c0_seq2	probable nucleoredoxin 3	P:GO:0016310; F:GO:0016301; C:GO:0005622; P:GO:0050896	P:phosphorylation; F:kinase activity; C:intracellular; P:response to stimulus	-	-	-
comp4070_c0_seq1	coatomer subunit beta -3-like	P:GO:0006888; P:GO:0006890; P:GO:0006891; P:GO:0006886; C:GO:0030126	P:ER to Golgi vesicle-mediated transport; P:retrograde vesicle-mediated transport, Golgi to ER; P:intra-Golgi vesicle-mediated transport; P:intracellular protein transport; C:COPI vesicle coat	-	-	-
comp4070_c0_seq2	coatomer subunit beta -3-like	P:GO:0006888; P:GO:0006890; F:GO:0005198; P:GO:0006891; P:GO:0006886; C:GO:0030126	P:ER to Golgi vesicle-mediated transport; P:retrograde vesicle-mediated transport, Golgi to ER; F:structural molecule activity; P:intra-Golgi vesicle-mediated transport; P:intracellular protein transport; C:COPI vesicle coat	-	-	-
comp4073_c0_seq1	transcription factor MYB98-like	F:GO:0003677	F:DNA binding	-	-	-
comp4073_c0_seq2	transcription factor MYB98-like	C:GO:0005634; P:GO:2000692; P:GO:0045893; F:GO:0043565; P:GO:1904095	C:nucleus; P:negative regulation of seed maturation; P:positive regulation of transcription, DNA-templated; F:sequence-specific DNA binding; P:negative regulation of endosperm development	-	-	-
comp4083_c0_seq1	la-related 6C	F:GO:0000166; C:GO:0005634; F:GO:0003723; C:GO:0030529; P:GO:0006396	F:nucleotide binding; C:nucleus; F:RNA binding; C:intracellular ribonucleoprotein complex; P:RNA processing	-	-	-
comp4086_c0_seq1	cold-regulated 413 inner membrane chloroplastic-like	C:GO:0016021	C:integral component of membrane	-	-	-
comp4087_c0_seq1	Glycosyl hydrolase family 35	C:GO:0016021	C:integral component of membrane	-	-	-
comp4092_c0_seq1	myb-related 305-like	F:GO:0003677; P:GO:0080086	F:DNA binding; P:stamen filament development	-	-	-
comp4092_c0_seq2	myb-related 305-like	F:GO:0003677	F:DNA binding	-	-	-
comp4093_c0_seq1	probable galactinol--sucrose galactosyltransferase 5	F:GO:0016757	F:transferase activity, transferring glycosyl groups	-	-	-
comp4101_c0_seq1	scarecrow 28	C:GO:0005634; F:GO:0003700; P:GO:0006351; P:GO:0006355; F:GO:0043565	C:nucleus; F:transcription factor activity, sequence-specific DNA binding; P:transcription, DNA-templated; P:regulation of transcription, DNA-templated; F:sequence-specific DNA binding	-	-	-
comp4108_c0_seq1	2,3-bisphosphoglycerate-independent phosphoglycerate mutase	F:GO:0005524; C:GO:0005737; F:GO:0004619; F:GO:0030145; F:GO:0004674; P:GO:0006468; P:GO:0006007	F:ATP binding; C:cytoplasm; F:phosphoglycerate mutase activity; F:manganese ion binding; F:protein serine/threonine kinase activity; P:protein phosphorylation; P:glucose catabolic process	EC:2.7.11; EC:5.4.2.1	Transferring phosphorus-containing groups; Intramolecular transferases	-
comp4116_c0_seq1	TMV resistance N-like	P:GO:0007165; F:GO:0043531	P:signal transduction; F:ADP binding	-	-	-
comp4116_c0_seq2	TMV resistance N-like	P:GO:0050896	P:response to stimulus	-	-	-
comp4118_c0_seq1	crocetin glucoside glucosyltransferase-like	F:GO:0016758; P:GO:0008152	F:transferase activity, transferring hexosyl groups; P:metabolic process	-	-	-
comp4119_c0_seq1	probable methyltransferase PMT15	C:GO:0016021; F:GO:0008168; P:GO:0032259	C:integral component of membrane; F:methyltransferase activity; P:methylation	-	-	-
comp4119_c0_seq2	probable methyltransferase PMT15	C:GO:0016021; F:GO:0008168; P:GO:0032259	C:integral component of membrane; F:methyltransferase activity; P:methylation	-	-	-
comp4125_c0_seq1	mechanosensitive ion channel 10-like	P:GO:0050982; F:GO:0008381; P:GO:0034220; C:GO:0016021; P:GO:0006820; C:GO:0005886	P:detection of mechanical stimulus; F:mechanically-gated ion channel activity; P:ion transmembrane transport; C:integral component of membrane; P:anion transport; C:plasma membrane	-	-	-
comp4125_c0_seq2	mechanosensitive ion channel 10-like	P:GO:0050982; F:GO:0008381; P:GO:0034220; C:GO:0009523; C:GO:0016021; P:GO:0015979; P:GO:0006820; C:GO:0005886	P:detection of mechanical stimulus; F:mechanically-gated ion channel activity; P:ion transmembrane transport; C:photosystem II; C:integral component of membrane; P:photosynthesis; P:anion transport; C:plasma membrane	-	-	-
comp4126_c0_seq1	heat shock 90	F:GO:0005524; C:GO:0005737; F:GO:0051082; P:GO:0006457; P:GO:0006950	F:ATP binding; C:cytoplasm; F:unfolded protein binding; P:protein folding; P:response to stress	-	-	-
comp4128_c0_seq1	catalase-peroxidase	F:GO:0046872; F:GO:0004096; P:GO:0098869; C:GO:0005829; P:GO:0055114; P:GO:0070301; C:GO:0005576; F:GO:0020037; P:GO:0042744	F:metal ion binding; F:catalase activity; P:cellular oxidant detoxification; C:cytosol; P:oxidation-reduction process; P:cellular response to hydrogen peroxide; C:extracellular region; F:heme binding; P:hydrogen peroxide catabolic process	EC:1.11.1.7; EC:1.11.1.6	Peroxidase; Catalase	-
comp4135_c0_seq2	pentatricopeptide repeat-containing At4g38150-like	C:GO:0009507; F:GO:0016491; F:GO:0015391; P:GO:0055114	C:chloroplast; F:oxidoreductase activity; F:nucleobase:cation symporter activity; P:oxidation-reduction process	-	-	-
comp4145_c0_seq1	LOB domain-containing 15-like	C:GO:0005634	C:nucleus	-	-	-
comp4145_c0_seq2	LOB domain-containing 15-like	C:GO:0005634	C:nucleus	-	-	-
comp4149_c0_seq1	invertase inhibitor	P:GO:0043086; F:GO:0046910; C:GO:0071944; F:GO:0030599	P:negative regulation of catalytic activity; F:pectinesterase inhibitor activity; C:cell periphery; F:pectinesterase activity	EC:3.1.1.11; EC:3.1.1.1	Pectinesterase; Carboxylesterase	-
comp4150_c0_seq1	pectate lyase-like	P:GO:0045490; F:GO:0046872; F:GO:0030570	P:pectin catabolic process; F:metal ion binding; F:pectate lyase activity	EC:4.2.2.2	Pectate lyase	-
comp4159_c0_seq1	epoxide hydrolase	F:GO:0033961	F:cis-stilbene-oxide hydrolase activity	EC:3.3.2.9	Microsomal epoxide hydrolase	-
comp4160_c0_seq1	60S ribosomal L35	P:GO:0000463; F:GO:0003735; F:GO:0003729; C:GO:0022625; P:GO:0006412	P:maturation of LSU-rRNA from tricistronic rRNA transcript (SSU-rRNA, 5.8S rRNA, LSU-rRNA); F:structural constituent of ribosome; F:mRNA binding; C:cytosolic large ribosomal subunit; P:translation	-	-	-
comp4162_c0_seq1	subtilisin-like protease	C:GO:0005618; P:GO:0006508; F:GO:0004252	C:cell wall; P:proteolysis; F:serine-type endopeptidase activity	EC:3.4.21	Acting on peptide bonds (peptidases)	-
comp4162_c0_seq2	subtilase family	C:GO:0005618; P:GO:0006508; F:GO:0004252; C:GO:0005576	C:cell wall; P:proteolysis; F:serine-type endopeptidase activity; C:extracellular region	EC:3.4.21	Acting on peptide bonds (peptidases)	-
comp4164_c0_seq1	serine threonine- phosphatase 7 long form homolog	F:GO:0016787	F:hydrolase activity	-	-	-
comp4167_c0_seq1	zinc-finger homeodomain 4	F:GO:0003677	F:DNA binding	-	-	-
comp4174_c0_seq1	SUMO-conjugating enzyme SCE1-like	F:GO:0005524	F:ATP binding	-	-	-
comp4174_c0_seq2	SUMO-conjugating enzyme SCE1	C:GO:0005634; F:GO:0005524; F:GO:0061630; F:GO:0031625; C:GO:0005737; P:GO:0016925; F:GO:0016874; F:GO:0019789	C:nucleus; F:ATP binding; F:ubiquitin protein ligase activity; F:ubiquitin protein ligase binding; C:cytoplasm; P:protein sumoylation; F:ligase activity; F:SUMO transferase activity	-	-	-
comp4178_c0_seq1	E3 ubiquitin- ligase Os04g0590900-like	F:GO:0008270; F:GO:0003824; C:GO:0016021; P:GO:0044267	F:zinc ion binding; F:catalytic activity; C:integral component of membrane; P:cellular protein metabolic process	-	-	-
comp4178_c0_seq2	E3 ubiquitin- ligase Os04g0590900-like	F:GO:0008270; F:GO:0003824; C:GO:0016021; P:GO:0044267	F:zinc ion binding; F:catalytic activity; C:integral component of membrane; P:cellular protein metabolic process	-	-	-
comp4195_c0_seq1	ras-related Rab11C	F:GO:0005525; P:GO:0007264; C:GO:0005622; C:GO:0005886	F:GTP binding; P:small GTPase mediated signal transduction; C:intracellular; C:plasma membrane	-	-	-
comp4197_c0_seq2	chromodomain-helicase-DNA-binding 9-like	C:GO:0005634; P:GO:0048367	C:nucleus; P:shoot system development	-	-	-
comp4203_c0_seq1	ATP-dependent RNA helicase eIF4A	F:GO:0003743; F:GO:0005524; C:GO:0016021; P:GO:0010468; P:GO:0010501; C:GO:0005829; P:GO:0006413; F:GO:0004004	F:translation initiation factor activity; F:ATP binding; C:integral component of membrane; P:regulation of gene expression; P:RNA secondary structure unwinding; C:cytosol; P:translational initiation; F:ATP-dependent RNA helicase activity	EC:3.6.1.3; EC:3.6.1.15	Adenosinetriphosphatase; Nucleoside-triphosphate phosphatase	-
comp4215_c0_seq1	D-3-phosphoglycerate dehydrogenase chloroplastic-like	F:GO:0051287; F:GO:0004617; P:GO:0006564; P:GO:0055114; F:GO:0016597	F:NAD binding; F:phosphoglycerate dehydrogenase activity; P:L-serine biosynthetic process; P:oxidation-reduction process; F:amino acid binding	EC:1.1.1.95	Phosphoglycerate dehydrogenase	-
comp4223_c0_seq1	nucleic acid binding	F:GO:0046872; C:GO:0016020; F:GO:0008168; F:GO:0003950; P:GO:0032259	F:metal ion binding; C:membrane; F:methyltransferase activity; F:NAD+ ADP-ribosyltransferase activity; P:methylation	EC:2.4.2.30	NAD(+) ADP-ribosyltransferase	-
comp4229_c0_seq1	mfs phs inorganic phosphate transporter	C:GO:0005887; F:GO:0005315; F:GO:0097079; P:GO:0015992; P:GO:0006817; P:GO:0071421; F:GO:0005384; P:GO:0097080; P:GO:0006797	C:integral component of plasma membrane; F:inorganic phosphate transmembrane transporter activity; F:selenite:proton symporter activity; P:proton transport; P:phosphate ion transport; P:manganese ion transmembrane transport; F:manganese ion transmembrane transporter activity; P:plasma membrane selenite transport; P:polyphosphate metabolic process	-	-	-
comp4231_c0_seq1	pentatricopeptide repeat-containing At3g25970	F:GO:0008270	F:zinc ion binding	-	-	-
comp4231_c0_seq2	pentatricopeptide repeat-containing At3g25970	F:GO:0008270	F:zinc ion binding	-	-	-
comp4232_c0_seq1	meiotically up-regulated gene 190	C:GO:0016021; C:GO:0005783	C:integral component of membrane; C:endoplasmic reticulum	-	-	-
comp4232_c1_seq1	meiotically up-regulated gene 190	C:GO:0016021; C:GO:0005783	C:integral component of membrane; C:endoplasmic reticulum	-	-	-
comp4234_c0_seq1	glycoside hydrolase family 32	P:GO:0006879; P:GO:0005975; F:GO:0000293; P:GO:0006826; P:GO:0055114; F:GO:0004553; C:GO:0005886; P:GO:0015677	P:cellular iron ion homeostasis; P:carbohydrate metabolic process; F:ferric-chelate reductase activity; P:iron ion transport; P:oxidation-reduction process; F:hydrolase activity, hydrolyzing O-glycosyl compounds; C:plasma membrane; P:copper ion import	EC:1.16.1; EC:1.16.1.7	Oxidizing metal ions; Ferric-chelate reductase (NADH)	-
comp4235_c0_seq1	CSL zinc finger domain-containing	C:GO:0016021	C:integral component of membrane	-	-	-
comp4241_c0_seq1	transcription repressor OFP1	F:GO:0003677	F:DNA binding	-	-	-
comp4243_c0_seq1	cytochrome oxidase subunit (mitochondrion)	F:GO:0004129; P:GO:0006119; F:GO:0005506; C:GO:0016021; P:GO:1902600; P:GO:0009060; C:GO:0005743; C:GO:0070469; F:GO:0020037	F:cytochrome-c oxidase activity; P:oxidative phosphorylation; F:iron ion binding; C:integral component of membrane; P:hydrogen ion transmembrane transport; P:aerobic respiration; C:mitochondrial inner membrane; C:respiratory chain; F:heme binding	EC:1.9.3.1	Cytochrome-c oxidase	-
comp4246_c0_seq1	PREDICTED: uncharacterized protein LOC104455756	C:GO:0016021	C:integral component of membrane	-	-	-
comp4248_c0_seq1	autophagy-related 18h-like	C:GO:0005634; F:GO:0005524; P:GO:0016192; C:GO:0005737; F:GO:0051020; P:GO:0042594; F:GO:0004672; P:GO:0006468	C:nucleus; F:ATP binding; P:vesicle-mediated transport; C:cytoplasm; F:GTPase binding; P:response to starvation; F:protein kinase activity; P:protein phosphorylation	-	-	-
comp4255_c0_seq1	basic 7S globulin-like	F:GO:0004190; P:GO:0006508	F:aspartic-type endopeptidase activity; P:proteolysis	EC:3.4.23	Acting on peptide bonds (peptidases)	-
comp4267_c0_seq1	adenylate kinase 4	F:GO:0004017; F:GO:0005524; P:GO:0046939; P:GO:0006163; C:GO:0005737	F:adenylate kinase activity; F:ATP binding; P:nucleotide phosphorylation; P:purine nucleotide metabolic process; C:cytoplasm	EC:2.7.4.3	Adenylate kinase	-
comp4267_c0_seq2	adenylate kinase 4	F:GO:0004017; F:GO:0005524; P:GO:0046939	F:adenylate kinase activity; F:ATP binding; P:nucleotide phosphorylation	EC:2.7.4.3	Adenylate kinase	-
comp4271_c0_seq1	homeobox-leucine zipper HAT22-like	C:GO:0005634; F:GO:0003700; P:GO:0006355; F:GO:0043565	C:nucleus; F:transcription factor activity, sequence-specific DNA binding; P:regulation of transcription, DNA-templated; F:sequence-specific DNA binding	-	-	-
comp4271_c0_seq2	homeobox-leucine zipper HAT22-like	C:GO:0005634; F:GO:0003700; P:GO:0006355; F:GO:0043565	C:nucleus; F:transcription factor activity, sequence-specific DNA binding; P:regulation of transcription, DNA-templated; F:sequence-specific DNA binding	-	-	-
comp4273_c0_seq1	apocytochrome b (mitochondrion)	F:GO:0008121; F:GO:0046872; F:GO:0009055; C:GO:0045275; P:GO:1902600; P:GO:0006122; C:GO:0005743	F:ubiquinol-cytochrome-c reductase activity; F:metal ion binding; F:electron carrier activity; C:respiratory chain complex III; P:hydrogen ion transmembrane transport; P:mitochondrial electron transport, ubiquinol to cytochrome c; C:mitochondrial inner membrane	EC:1.10.2; EC:1.10.2.2	Acting on diphenols and related substances as donors; Quinol--cytochrome-c reductase	-
comp4274_c0_seq1	nucleoporin Pom152	P:GO:0006999; F:GO:0043495; P:GO:0006606; C:GO:0016021; C:GO:0070762; P:GO:0030474; C:GO:0005641	P:nuclear pore organization; F:protein anchor; P:protein import into nucleus; C:integral component of membrane; C:nuclear pore transmembrane ring; P:spindle pole body duplication; C:nuclear envelope lumen	-	-	-
comp4280_c0_seq1	carbohydrate esterase family 4	F:GO:0016810; P:GO:0005975; F:GO:0008061; F:GO:0005506; F:GO:0016705; C:GO:0016021; P:GO:0055114; F:GO:0004497; F:GO:0020037	F:hydrolase activity, acting on carbon-nitrogen (but not peptide) bonds; P:carbohydrate metabolic process; F:chitin binding; F:iron ion binding; F:oxidoreductase activity, acting on paired donors, with incorporation or reduction of molecular oxygen; C:integral component of membrane; P:oxidation-reduction process; F:monooxygenase activity; F:heme binding	-	-	-
comp4285_c0_seq1	nudix hydrolase 1	F:GO:0019177; C:GO:0005829; F:GO:0035539; P:GO:0006974; F:GO:0008413; P:GO:0006203	F:dihydroneopterin triphosphate pyrophosphohydrolase activity; C:cytosol; F:8-oxo-7,8-dihydrodeoxyguanosine triphosphate pyrophosphatase activity; P:cellular response to DNA damage stimulus; F:8-oxo-7,8-dihydroguanosine triphosphate pyrophosphatase activity; P:dGTP catabolic process	EC:3.6.1.19	Nucleoside-triphosphate diphosphatase	-
comp4287_c0_seq1	inactive disease susceptibility LOV1	F:GO:0043531; P:GO:0006952	F:ADP binding; P:defense response	-	-	-
comp4289_c0_seq1	40S ribosomal S14	P:GO:0000462; P:GO:0006913; F:GO:0003735; F:GO:0048027; C:GO:0022627; F:GO:0017056; P:GO:0000028; F:GO:0070181; C:GO:0005643; P:GO:0006412	P:maturation of SSU-rRNA from tricistronic rRNA transcript (SSU-rRNA, 5.8S rRNA, LSU-rRNA); P:nucleocytoplasmic transport; F:structural constituent of ribosome; F:mRNA 5'-UTR binding; C:cytosolic small ribosomal subunit; F:structural constituent of nuclear pore; P:ribosomal small subunit assembly; F:small ribosomal subunit rRNA binding; C:nuclear pore; P:translation	-	-	-
comp4292_c0_seq1	peroxisomal catalase	C:GO:0005777; F:GO:0046872; F:GO:0004096; C:GO:0005739; P:GO:0098869; P:GO:0055114; P:GO:0042542; F:GO:0020037; P:GO:0042744	C:peroxisome; F:metal ion binding; F:catalase activity; C:mitochondrion; P:cellular oxidant detoxification; P:oxidation-reduction process; P:response to hydrogen peroxide; F:heme binding; P:hydrogen peroxide catabolic process	EC:1.11.1.7; EC:1.11.1.6	Peroxidase; Catalase	-
comp4292_c0_seq2	peroxisomal catalase	C:GO:0005777; F:GO:0046872; F:GO:0004096; C:GO:0005739; P:GO:0098869; P:GO:0055114; P:GO:0042542; F:GO:0020037; P:GO:0042744	C:peroxisome; F:metal ion binding; F:catalase activity; C:mitochondrion; P:cellular oxidant detoxification; P:oxidation-reduction process; P:response to hydrogen peroxide; F:heme binding; P:hydrogen peroxide catabolic process	EC:1.11.1.7; EC:1.11.1.6	Peroxidase; Catalase	-
comp4294_c0_seq2	pentatricopeptide repeat-containing At3g12770-like	F:GO:0016787	F:hydrolase activity	-	-	-
comp4302_c0_seq1	glycoside hydrolase family 61	P:GO:0055114; F:GO:0004497; F:GO:0016787	P:oxidation-reduction process; F:monooxygenase activity; F:hydrolase activity	-	-	-
comp4310_c0_seq1	glucan endo-1,3-beta-glucosidase 9	F:GO:0000166; F:GO:0003676; P:GO:0005975; F:GO:0008270; C:GO:0016021; F:GO:0004553; C:GO:0046658; F:GO:0030247	F:nucleotide binding; F:nucleic acid binding; P:carbohydrate metabolic process; F:zinc ion binding; C:integral component of membrane; F:hydrolase activity, hydrolyzing O-glycosyl compounds; C:anchored component of plasma membrane; F:polysaccharide binding	-	-	-
comp4310_c0_seq2	glucan endo-1,3-beta-glucosidase 9	F:GO:0000166; F:GO:0003676; P:GO:0005975; F:GO:0008270; C:GO:0016021; F:GO:0042973; C:GO:0046658; F:GO:0030247	F:nucleotide binding; F:nucleic acid binding; P:carbohydrate metabolic process; F:zinc ion binding; C:integral component of membrane; F:glucan endo-1,3-beta-D-glucosidase activity; C:anchored component of plasma membrane; F:polysaccharide binding	EC:3.2.1.21; EC:3.2.1.39	Beta-glucosidase; Glucan endo-1,3-beta-D-glucosidase	-
comp4314_c0_seq1	G-type lectin S-receptor-like serine threonine- kinase At4g27290	F:GO:0005524; P:GO:0048544; C:GO:0016021; F:GO:0004674; P:GO:0006468	F:ATP binding; P:recognition of pollen; C:integral component of membrane; F:protein serine/threonine kinase activity; P:protein phosphorylation	EC:2.7.11	Transferring phosphorus-containing groups	-
comp4315_c0_seq1	expansin-like B1	C:GO:0016021; C:GO:0005576; P:GO:0019953	C:integral component of membrane; C:extracellular region; P:sexual reproduction	-	-	-
comp4317_c0_seq1	DNA-binding storekeeper -related	F:GO:0003677; C:GO:0016021	F:DNA binding; C:integral component of membrane	-	-	-
comp4331_c0_seq1	elongation factor Tu	F:GO:0005525; F:GO:0003746; C:GO:0005737; F:GO:0003924; P:GO:0006414	F:GTP binding; F:translation elongation factor activity; C:cytoplasm; F:GTPase activity; P:translational elongation	EC:3.6.1.15	Nucleoside-triphosphate phosphatase	-
comp4335_c0_seq1	synaptotagmin-5-like	C:GO:0016021; P:GO:0006355; C:GO:0005783; F:GO:0008289; P:GO:0006950	C:integral component of membrane; P:regulation of transcription, DNA-templated; C:endoplasmic reticulum; F:lipid binding; P:response to stress	-	-	-
comp4343_c0_seq1	phenylacetyl- ligase	P:GO:0008152; F:GO:0016874	P:metabolic process; F:ligase activity	-	-	-
comp4350_c0_seq1	zinc finger CCCH domain-containing 56	F:GO:0046872	F:metal ion binding	-	-	-
comp4352_c0_seq1	37S ribosomal mitochondrial	F:GO:0003735; C:GO:0005840; F:GO:0070181; P:GO:0006412	F:structural constituent of ribosome; C:ribosome; F:small ribosomal subunit rRNA binding; P:translation	-	-	-
comp4354_c0_seq1	psbQ chloroplastic	F:GO:0005509; C:GO:0009654; P:GO:0015979; C:GO:0019898	F:calcium ion binding; C:photosystem II oxygen evolving complex; P:photosynthesis; C:extrinsic component of membrane	-	-	-
comp4354_c0_seq2	psbQ chloroplastic	F:GO:0005509; C:GO:0009654; P:GO:0015979; C:GO:0019898	F:calcium ion binding; C:photosystem II oxygen evolving complex; P:photosynthesis; C:extrinsic component of membrane	-	-	-
comp4356_c0_seq1	cyanate hydratase	F:GO:0008824; F:GO:0046872; F:GO:0043565; P:GO:0009439	F:cyanate hydratase activity; F:metal ion binding; F:sequence-specific DNA binding; P:cyanate metabolic process	EC:4.2.1.104	Cyanase	-
comp4357_c0_seq1	polyribonucleotide nucleotidyltransferase mitochondrial	P:GO:0016070	P:RNA metabolic process	-	-	-
comp4364_c0_seq1	probable LRR receptor-like serine threonine- kinase At4g36180	C:GO:0016021	C:integral component of membrane	-	-	-
comp4365_c0_seq1	CTTNBP2 N-terminal	C:GO:0016021	C:integral component of membrane	-	-	-
comp4365_c0_seq2	PREDICTED: uncharacterized protein At5g65660-like	C:GO:0016021	C:integral component of membrane	-	-	-
comp4366_c0_seq1	gmc oxidoreductase	F:GO:0050660; P:GO:0055114; F:GO:0008812	F:flavin adenine dinucleotide binding; P:oxidation-reduction process; F:choline dehydrogenase activity	EC:1.1.99.1	Choline dehydrogenase	-
comp4369_c0_seq1	homeobox transcription factor	F:GO:0000166; F:GO:0003677	F:nucleotide binding; F:DNA binding	-	-	-
comp4370_c0_seq1	wall-associated receptor kinase 2-like	F:GO:0005524; F:GO:0005509; C:GO:0016021; P:GO:0007166; F:GO:0004674; P:GO:0006468; C:GO:0005886; F:GO:0030247	F:ATP binding; F:calcium ion binding; C:integral component of membrane; P:cell surface receptor signaling pathway; F:protein serine/threonine kinase activity; P:protein phosphorylation; C:plasma membrane; F:polysaccharide binding	EC:2.7.11	Transferring phosphorus-containing groups	-
comp4371_c0_seq1	peroxisomal membrane 13-like	C:GO:0005778; P:GO:0016558; P:GO:0006635	C:peroxisomal membrane; P:protein import into peroxisome matrix; P:fatty acid beta-oxidation	-	-	-
comp4371_c0_seq2	peroxisomal membrane 13	C:GO:0005778; P:GO:0016558; P:GO:0006635; C:GO:0016021	C:peroxisomal membrane; P:protein import into peroxisome matrix; P:fatty acid beta-oxidation; C:integral component of membrane	-	-	-
comp4372_c0_seq1	probable carboxylesterase 2	P:GO:0006281; F:GO:0016787	P:DNA repair; F:hydrolase activity	-	-	-
comp4372_c0_seq2	probable carboxylesterase 2	P:GO:0006281; F:GO:0016787	P:DNA repair; F:hydrolase activity	-	-	-
comp4374_c0_seq1	grpE mitochondrial	C:GO:0009570; F:GO:0042803; F:GO:0005507; C:GO:0005759; F:GO:0051087; P:GO:0050790; P:GO:0006457; F:GO:0000774	C:chloroplast stroma; F:protein homodimerization activity; F:copper ion binding; C:mitochondrial matrix; F:chaperone binding; P:regulation of catalytic activity; P:protein folding; F:adenyl-nucleotide exchange factor activity	-	-	-
comp4374_c0_seq2	grpE mitochondrial	C:GO:0009570; F:GO:0042803; F:GO:0005507; C:GO:0005759; F:GO:0051087; P:GO:0050790; P:GO:0006457; F:GO:0000774	C:chloroplast stroma; F:protein homodimerization activity; F:copper ion binding; C:mitochondrial matrix; F:chaperone binding; P:regulation of catalytic activity; P:protein folding; F:adenyl-nucleotide exchange factor activity	-	-	-
comp4375_c0_seq1	Transmembrane 194A	C:GO:0016021	C:integral component of membrane	-	-	-
comp4375_c0_seq2	Transmembrane 194A	C:GO:0016021	C:integral component of membrane	-	-	-
comp4378_c0_seq1	eukaryotic translation initiation factor 2D	F:GO:0003743; P:GO:0006413	F:translation initiation factor activity; P:translational initiation	-	-	-
comp4380_c0_seq1	Thioredoxin superfamily	F:GO:0005515; F:GO:0015035; C:GO:0005737; F:GO:0009055; P:GO:0009863; P:GO:0045454; P:GO:0055114; P:GO:0009867	F:protein binding; F:protein disulfide oxidoreductase activity; C:cytoplasm; F:electron carrier activity; P:salicylic acid mediated signaling pathway; P:cell redox homeostasis; P:oxidation-reduction process; P:jasmonic acid mediated signaling pathway	-	-	-
comp4383_c0_seq1	guanosine nucleotide diphosphate dissociation inhibitor At5g09550	F:GO:0005093; F:GO:0016491; P:GO:0007264; C:GO:0048046; P:GO:0015031; P:GO:0050790; P:GO:0055114; C:GO:0005622	F:Rab GDP-dissociation inhibitor activity; F:oxidoreductase activity; P:small GTPase mediated signal transduction; C:apoplast; P:protein transport; P:regulation of catalytic activity; P:oxidation-reduction process; C:intracellular	-	-	-
comp4384_c0_seq1	histone H2B-like	C:GO:0005811; F:GO:0003677; C:GO:0035267; F:GO:0046982; C:GO:0000786	C:lipid particle; F:DNA binding; C:NuA4 histone acetyltransferase complex; F:protein heterodimerization activity; C:nucleosome	-	-	-
comp4387_c0_seq1	alcohol dehydrogenase-like	F:GO:0008270; P:GO:0055114; F:GO:0004022	F:zinc ion binding; P:oxidation-reduction process; F:alcohol dehydrogenase (NAD) activity	EC:1.1.1.1	Alcohol dehydrogenase	-
comp4387_c0_seq2	alcohol dehydrogenase-like	F:GO:0008270; P:GO:0055114; F:GO:0004022	F:zinc ion binding; P:oxidation-reduction process; F:alcohol dehydrogenase (NAD) activity	EC:1.1.1.1	Alcohol dehydrogenase	-
comp4388_c0_seq1	actin-depolymerizing factor 5	F:GO:0003779; P:GO:0030042; C:GO:0015629; C:GO:0016021	F:actin binding; P:actin filament depolymerization; C:actin cytoskeleton; C:integral component of membrane	-	-	-
comp4388_c0_seq2	actin-depolymerizing factor 5	F:GO:0003779; P:GO:0030042; C:GO:0015629; C:GO:0016021	F:actin binding; P:actin filament depolymerization; C:actin cytoskeleton; C:integral component of membrane	-	-	-
comp4389_c0_seq1	transcription factor HEC2-like	F:GO:0003677; F:GO:0046983	F:DNA binding; F:protein dimerization activity	-	-	-
comp4391_c0_seq1	system C	C:GO:0016020	C:membrane	-	-	-
comp4392_c0_seq1	auxin transporter 3	C:GO:0016021; F:GO:0015171; C:GO:0005886; P:GO:0003333	C:integral component of membrane; F:amino acid transmembrane transporter activity; C:plasma membrane; P:amino acid transmembrane transport	-	-	-
comp4392_c0_seq2	auxin transporter 3	C:GO:0016021; F:GO:0015171; C:GO:0005886; P:GO:0003333	C:integral component of membrane; F:amino acid transmembrane transporter activity; C:plasma membrane; P:amino acid transmembrane transport	-	-	-
comp4396_c0_seq1	aldehyde dehydrogenase family 2 member mitochondrial	F:GO:0004029; P:GO:0055114	F:aldehyde dehydrogenase (NAD) activity; P:oxidation-reduction process	EC:1.2.1.3	Aldehyde dehydrogenase (NAD(+))	-
comp4399_c0_seq1	aldose 1-epimerase	P:GO:0019318; C:GO:0048046; C:GO:0005829; F:GO:0004034; F:GO:0030246	P:hexose metabolic process; C:apoplast; C:cytosol; F:aldose 1-epimerase activity; F:carbohydrate binding	EC:5.1.3.3	Aldose 1-epimerase	-
comp4399_c0_seq2	aldose 1-epimerase-like	P:GO:0019318; C:GO:0048046; C:GO:0005829; F:GO:0004034; F:GO:0030246	P:hexose metabolic process; C:apoplast; C:cytosol; F:aldose 1-epimerase activity; F:carbohydrate binding	EC:5.1.3.3	Aldose 1-epimerase	-
comp4400_c0_seq1	D-tyrosyl-tRNA(Tyr) deacylase-like isoform X2	F:GO:0016788; C:GO:0005737; P:GO:0019478	F:hydrolase activity, acting on ester bonds; C:cytoplasm; P:D-amino acid catabolic process	-	-	-
comp4400_c0_seq2	D-tyrosyl-tRNA(Tyr) deacylase-like isoform X1	F:GO:0016788; C:GO:0005737; F:GO:0004386; P:GO:0019478	F:hydrolase activity, acting on ester bonds; C:cytoplasm; F:helicase activity; P:D-amino acid catabolic process	EC:3.6.1.15	Nucleoside-triphosphate phosphatase	-
comp4402_c0_seq1	rRNA-processing CGR1	P:GO:0006364; C:GO:0030687	P:rRNA processing; C:preribosome, large subunit precursor	-	-	-
comp4405_c0_seq1	pectinesterase inhibitor-like	F:GO:0004857	F:enzyme inhibitor activity	-	-	-
comp4406_c0_seq1	pentatricopeptide repeat-containing	C:GO:0016021; F:GO:0016740	C:integral component of membrane; F:transferase activity	-	-	-
comp4406_c0_seq2	pentatricopeptide repeat-containing	C:GO:0016021; F:GO:0016740	C:integral component of membrane; F:transferase activity	-	-	-
comp4408_c0_seq1	COBRA 7	C:GO:0016021; P:GO:0010215; P:GO:0016049; C:GO:0031225	C:integral component of membrane; P:cellulose microfibril organization; P:cell growth; C:anchored component of membrane	-	-	-
comp4411_c0_seq1	UPF0392 RCOM_0530710-like	C:GO:0005634; F:GO:0003824; F:GO:0046872; C:GO:0016020	C:nucleus; F:catalytic activity; F:metal ion binding; C:membrane	-	-	-
comp4413_c0_seq1	persulfide dioxygenase ETHE1 mitochondrial-like	F:GO:0004416	F:hydroxyacylglutathione hydrolase activity	EC:3.1.2.6	Hydroxyacylglutathione hydrolase	-
comp4413_c0_seq2	persulfide dioxygenase ETHE1 mitochondrial-like	F:GO:0004416	F:hydroxyacylglutathione hydrolase activity	EC:3.1.2.6	Hydroxyacylglutathione hydrolase	-
comp4422_c0_seq1	P-loop containing nucleoside triphosphate hydrolases superfamily isoform 1	P:GO:0016310; F:GO:0016301	P:phosphorylation; F:kinase activity	-	-	-
comp4423_c0_seq1	Chlorophyll a-b binding CP24 chloroplastic	F:GO:0046872; F:GO:0031409; C:GO:0009941; C:GO:0016021; C:GO:0009522; P:GO:0018298; F:GO:0016168; C:GO:0010287; P:GO:0009416; P:GO:0009768; C:GO:0009535	F:metal ion binding; F:pigment binding; C:chloroplast envelope; C:integral component of membrane; C:photosystem I; P:protein-chromophore linkage; F:chlorophyll binding; C:plastoglobule; P:response to light stimulus; P:photosynthesis, light harvesting in photosystem I; C:chloroplast thylakoid membrane	-	-	-
comp4423_c0_seq2	Chlorophyll a-b binding CP24 chloroplastic	F:GO:0046872; F:GO:0031409; C:GO:0009941; C:GO:0016021; C:GO:0009522; P:GO:0018298; F:GO:0016168; C:GO:0010287; P:GO:0009416; P:GO:0009768; C:GO:0009535	F:metal ion binding; F:pigment binding; C:chloroplast envelope; C:integral component of membrane; C:photosystem I; P:protein-chromophore linkage; F:chlorophyll binding; C:plastoglobule; P:response to light stimulus; P:photosynthesis, light harvesting in photosystem I; C:chloroplast thylakoid membrane	-	-	-
comp4426_c0_seq1	peptide methionine sulfoxide reductase chloroplastic	C:GO:0009570; P:GO:0030091; P:GO:0006979; P:GO:0055114; F:GO:0033743	C:chloroplast stroma; P:protein repair; P:response to oxidative stress; P:oxidation-reduction process; F:peptide-methionine (R)-S-oxide reductase activity	EC:1.8.4.12	Peptide-methionine (R)-S-oxide reductase	-
comp4426_c0_seq2	peptide methionine sulfoxide reductase chloroplastic	C:GO:0009570; P:GO:0030091; P:GO:0006979; P:GO:0055114; F:GO:0033743	C:chloroplast stroma; P:protein repair; P:response to oxidative stress; P:oxidation-reduction process; F:peptide-methionine (R)-S-oxide reductase activity	EC:1.8.4.12	Peptide-methionine (R)-S-oxide reductase	-
comp4428_c0_seq1	NADPH--cytochrome P450 reductase	C:GO:0005789; P:GO:0009737; F:GO:0010181; F:GO:0003958; C:GO:0016021; C:GO:0005829; P:GO:0009698; P:GO:0055114; F:GO:0030586	C:endoplasmic reticulum membrane; P:response to abscisic acid; F:FMN binding; F:NADPH-hemoprotein reductase activity; C:integral component of membrane; C:cytosol; P:phenylpropanoid metabolic process; P:oxidation-reduction process; F:[methionine synthase] reductase activity	EC:1.6.2.4; EC:1.16.1; EC:1.16.1.8	NADPH--hemoprotein reductase; Oxidizing metal ions; [Methionine synthase] reductase	-
comp4432_c0_seq1	stAR-related lipid transfer mitochondrial-like	C:GO:0016021; F:GO:0008289	C:integral component of membrane; F:lipid binding	-	-	-
comp4432_c0_seq2	Polyketide cyclase dehydrase and lipid transport superfamily	C:GO:0016021; F:GO:0008289	C:integral component of membrane; F:lipid binding	-	-	-
comp4436_c0_seq1	proline iminopeptidase	P:GO:0006508; C:GO:0005829; F:GO:0004177; C:GO:0005773	P:proteolysis; C:cytosol; F:aminopeptidase activity; C:vacuole	EC:3.4.11	Acting on peptide bonds (peptidases)	-
comp4436_c0_seq2	peptidase family	P:GO:0006508; C:GO:0044444; F:GO:0008233	P:proteolysis; C:cytoplasmic part; F:peptidase activity	-	-	-
comp4438_c0_seq1	NDR1 HIN1	C:GO:0009506; C:GO:0016021; P:GO:0006952; F:GO:0004871; C:GO:0046658	C:plasmodesma; C:integral component of membrane; P:defense response; F:signal transducer activity; C:anchored component of plasma membrane	-	-	-
comp4439_c0_seq1	PREDICTED: uncharacterized protein LOC104442890	C:GO:0016020; F:GO:0008168; P:GO:0032259	C:membrane; F:methyltransferase activity; P:methylation	-	-	-
comp4439_c0_seq2	PREDICTED: uncharacterized protein LOC104442890	F:GO:0008168; P:GO:0032259	F:methyltransferase activity; P:methylation	-	-	-
comp4440_c1_seq1	PREDICTED: uncharacterized protein At3g49720-like	C:GO:0016021; F:GO:0008168; P:GO:0032259	C:integral component of membrane; F:methyltransferase activity; P:methylation	-	-	-
comp4449_c0_seq1	pentatricopeptide repeat-containing At4g11690	P:GO:0009737; C:GO:0005739; P:GO:0080156	P:response to abscisic acid; C:mitochondrion; P:mitochondrial mRNA modification	-	-	-
comp4451_c0_seq1	Anti-Muellerian hormone type-2 receptor	C:GO:0016021	C:integral component of membrane	-	-	-
comp4459_c0_seq1	fasciclin-like arabinogalactan 17	C:GO:0016021; P:GO:0007155; C:GO:0005576; C:GO:0005773	C:integral component of membrane; P:cell adhesion; C:extracellular region; C:vacuole	-	-	-
comp4459_c0_seq2	fasciclin-like arabinogalactan 17	C:GO:0016021; P:GO:0007155; C:GO:0005576; C:GO:0005773	C:integral component of membrane; P:cell adhesion; C:extracellular region; C:vacuole	-	-	-
comp4460_c0_seq1	equilibrative nucleotide transporter 1	F:GO:0005337; C:GO:0016021; P:GO:1901642; C:GO:0005774	F:nucleoside transmembrane transporter activity; C:integral component of membrane; P:nucleoside transmembrane transport; C:vacuolar membrane	-	-	-
comp4460_c0_seq2	equilibrative nucleotide transporter 1	F:GO:0005337; C:GO:0016021; P:GO:1901642; C:GO:0005774	F:nucleoside transmembrane transporter activity; C:integral component of membrane; P:nucleoside transmembrane transport; C:vacuolar membrane	-	-	-
comp4466_c0_seq1	COMPASS-like H3K4 histone methylase component WDR5A	C:GO:0048188; F:GO:0042393; P:GO:0010228	C:Set1C/COMPASS complex; F:histone binding; P:vegetative to reproductive phase transition of meristem	-	-	-
comp4467_c0_seq1	PREDICTED: uncharacterized protein LOC104452412	F:GO:0008168; P:GO:0032259	F:methyltransferase activity; P:methylation	-	-	-
comp4469_c0_seq1	uncharacterized transmembrane DDB_G0289901	F:GO:0003755; P:GO:0000413	F:peptidyl-prolyl cis-trans isomerase activity; P:protein peptidyl-prolyl isomerization	EC:5.2.1.8	Peptidylprolyl isomerase	-
comp4469_c0_seq2	uncharacterized transmembrane DDB_G0289901	F:GO:0003755; P:GO:0000413	F:peptidyl-prolyl cis-trans isomerase activity; P:protein peptidyl-prolyl isomerization	EC:5.2.1.8	Peptidylprolyl isomerase	-
comp4470_c0_seq1	aspartic ase-like	F:GO:0004190; P:GO:0030163; P:GO:0006508; P:GO:0006629; C:GO:0016021	F:aspartic-type endopeptidase activity; P:protein catabolic process; P:proteolysis; P:lipid metabolic process; C:integral component of membrane	EC:3.4.23	Acting on peptide bonds (peptidases)	-
comp4474_c0_seq1	Keratin-associated 10-6 isoform 1	C:GO:0016021; C:GO:0005576; C:GO:0005886	C:integral component of membrane; C:extracellular region; C:plasma membrane	-	-	-
comp4475_c0_seq1	serine threonine- phosphatase 2A activator-like	C:GO:0005634; F:GO:0003755; F:GO:0008160; C:GO:0005737; P:GO:0043085; P:GO:0030472; P:GO:0000413; C:GO:0000159	C:nucleus; F:peptidyl-prolyl cis-trans isomerase activity; F:protein tyrosine phosphatase activator activity; C:cytoplasm; P:positive regulation of catalytic activity; P:mitotic spindle organization in nucleus; P:protein peptidyl-prolyl isomerization; C:protein phosphatase type 2A complex	EC:5.2.1.8	Peptidylprolyl isomerase	-
comp4476_c0_seq1	glucose transporter	C:GO:0005634; C:GO:0005887; C:GO:0009506; P:GO:0015992; F:GO:0032440; F:GO:0005351; P:GO:0046323; P:GO:0055114; C:GO:0005773; F:GO:0005355; P:GO:1904659	C:nucleus; C:integral component of plasma membrane; C:plasmodesma; P:proton transport; F:2-alkenal reductase [NAD(P)] activity; F:sugar:proton symporter activity; P:glucose import; P:oxidation-reduction process; C:vacuole; F:glucose transmembrane transporter activity; P:glucose transmembrane transport	EC:1.3.1.74	2-alkenal reductase (NAD(P)(+))	-
comp4481_c0_seq1	sm LSM8	F:GO:0003723; C:GO:0046540; C:GO:0019013; F:GO:0016740; P:GO:0000398	F:RNA binding; C:U4/U6 x U5 tri-snRNP complex; C:viral nucleocapsid; F:transferase activity; P:mRNA splicing, via spliceosome	-	-	-
comp4482_c0_seq1	DGCR14	C:GO:0005634	C:nucleus	-	-	-
comp4484_c0_seq1	D3-type cyclin isoform 1	C:GO:0005634	C:nucleus	-	-	-
comp4485_c0_seq1	retrotransposon Ty3-gypsy subclass	F:GO:0003676; F:GO:0008270; F:GO:0004190; C:GO:0005739; P:GO:0006508; P:GO:0015074	F:nucleic acid binding; F:zinc ion binding; F:aspartic-type endopeptidase activity; C:mitochondrion; P:proteolysis; P:DNA integration	EC:3.4.23	Acting on peptide bonds (peptidases)	-
comp4487_c0_seq1	V-type proton ATPase subunit D-like	F:GO:0042626; P:GO:0055085; C:GO:0005794; C:GO:0000325; C:GO:0005774; C:GO:0005886	F:ATPase activity, coupled to transmembrane movement of substances; P:transmembrane transport; C:Golgi apparatus; C:plant-type vacuole; C:vacuolar membrane; C:plasma membrane	EC:3.6.1.3; EC:3.6.1.15	Adenosinetriphosphatase; Nucleoside-triphosphate phosphatase	-
comp4489_c0_seq1	ninja-family Os07g0602900	P:GO:0007165	P:signal transduction	-	-	-
comp4489_c0_seq2	ninja-family AFP1-like	P:GO:0007165	P:signal transduction	-	-	-
comp4491_c0_seq1	Transcription factor IIIB 50 kDa subunit	F:GO:0005488	F:binding	-	-	-
comp4492_c0_seq1	transcription elongation factor A 2	C:GO:0005634; F:GO:0003677; P:GO:0009739; P:GO:0010162; F:GO:0008270; F:GO:0003746; P:GO:0006351; P:GO:0034243; P:GO:0006414; P:GO:0009845; P:GO:0009910	C:nucleus; F:DNA binding; P:response to gibberellin; P:seed dormancy process; F:zinc ion binding; F:translation elongation factor activity; P:transcription, DNA-templated; P:regulation of transcription elongation from RNA polymerase II promoter; P:translational elongation; P:seed germination; P:negative regulation of flower development	-	-	-
comp4492_c0_seq2	transcription elongation factor A 2	C:GO:0005634; F:GO:0003677; P:GO:0009739; P:GO:0010162; F:GO:0008270; F:GO:0003746; P:GO:0006351; P:GO:0034243; P:GO:0006414; P:GO:0009845; P:GO:0009910	C:nucleus; F:DNA binding; P:response to gibberellin; P:seed dormancy process; F:zinc ion binding; F:translation elongation factor activity; P:transcription, DNA-templated; P:regulation of transcription elongation from RNA polymerase II promoter; P:translational elongation; P:seed germination; P:negative regulation of flower development	-	-	-
comp4493_c0_seq1	BTB POZ domain-containing POB1-like	C:GO:0005634; F:GO:0004842; C:GO:0031463; P:GO:0010114; P:GO:0016567	C:nucleus; F:ubiquitin-protein transferase activity; C:Cul3-RING ubiquitin ligase complex; P:response to red light; P:protein ubiquitination	-	-	-
comp4493_c0_seq2	BTB POZ domain-containing POB1-like	C:GO:0005634; F:GO:0004842; C:GO:0031463; P:GO:0010114; P:GO:0016567	C:nucleus; F:ubiquitin-protein transferase activity; C:Cul3-RING ubiquitin ligase complex; P:response to red light; P:protein ubiquitination	-	-	-
comp4494_c0_seq1	nuclear pore complex NUP93A-like	P:GO:0006606; F:GO:0017056; P:GO:0051292; P:GO:0016973; C:GO:0005643	P:protein import into nucleus; F:structural constituent of nuclear pore; P:nuclear pore complex assembly; P:poly(A)+ mRNA export from nucleus; C:nuclear pore	-	-	-
comp4494_c0_seq2	nuclear pore complex NUP93A-like	P:GO:0006606; F:GO:0017056; P:GO:0051292; P:GO:0016973; C:GO:0005643	P:protein import into nucleus; F:structural constituent of nuclear pore; P:nuclear pore complex assembly; P:poly(A)+ mRNA export from nucleus; C:nuclear pore	-	-	-
comp4496_c0_seq1	cysteine mitochondrial	C:GO:1990221; F:GO:0031071; P:GO:0006879; C:GO:0005634; F:GO:0030170; P:GO:0070903; P:GO:0044571; C:GO:0005739; P:GO:0002098	C:L-cysteine desulfurase complex; F:cysteine desulfurase activity; P:cellular iron ion homeostasis; C:nucleus; F:pyridoxal phosphate binding; P:mitochondrial tRNA thio-modification; P:[2Fe-2S] cluster assembly; C:mitochondrion; P:tRNA wobble uridine modification	EC:2.8.1.7	Cysteine desulfurase	-
comp4497_c0_seq1	MICOS complex subunit MIC60	C:GO:0016021; C:GO:0005743	C:integral component of membrane; C:mitochondrial inner membrane	-	-	-
comp4501_c0_seq1	CMP-N-acetylneuraminate-beta-galactosamide-alpha-2,3-sialyltransferase 1-like	F:GO:0008373; C:GO:0016021; F:GO:0008378; P:GO:0097503; C:GO:0005794; P:GO:0018279; P:GO:0009311	F:sialyltransferase activity; C:integral component of membrane; F:galactosyltransferase activity; P:sialylation; C:Golgi apparatus; P:protein N-linked glycosylation via asparagine; P:oligosaccharide metabolic process	EC:2.4.99	Glycosyltransferases	-
comp4503_c0_seq1	non-symbiotic hemoglobin	F:GO:0019825; F:GO:0046872; P:GO:0015671; P:GO:0009399; F:GO:0005344; F:GO:0020037	F:oxygen binding; F:metal ion binding; P:oxygen transport; P:nitrogen fixation; F:oxygen transporter activity; F:heme binding	-	-	-
comp4507_c0_seq1	retrotransposon Ty1-copia subclass	F:GO:0003676; F:GO:0003824; P:GO:0006259; P:GO:0044710	F:nucleic acid binding; F:catalytic activity; P:DNA metabolic process; P:single-organism metabolic process	-	-	-
comp4514_c0_seq1	NADH dehydrogenase subunit 4 (mitochondrion)	C:GO:0031966; C:GO:0016021; F:GO:0008137; P:GO:0042773; C:GO:0070469	C:mitochondrial membrane; C:integral component of membrane; F:NADH dehydrogenase (ubiquinone) activity; P:ATP synthesis coupled electron transport; C:respiratory chain	EC:1.6.99.5; EC:1.6.99.3; EC:1.6.5.3	Acting on NADH or NADPH; NADH dehydrogenase; NADH:ubiquinone reductase (H(+)-translocating)	-
comp4518_c0_seq1	hypothetical protein EUGRSUZ_C02509	C:GO:0016021	C:integral component of membrane	-	-	-
comp4524_c0_seq1	group II intron reverse transcriptase maturase	F:GO:0003964; F:GO:0003723; P:GO:0006278	F:RNA-directed DNA polymerase activity; F:RNA binding; P:RNA-dependent DNA biosynthetic process	EC:2.7.7.49	RNA-directed DNA polymerase	-
comp4526_c0_seq1	transcription factor bHLH94-like	F:GO:0046983	F:protein dimerization activity	-	-	-
comp4526_c0_seq2	transcription factor bHLH94-like	F:GO:0046983	F:protein dimerization activity	-	-	-
comp4527_c0_seq1	SRG1-like isoform X1	F:GO:0051213; F:GO:0005506; P:GO:0055114	F:dioxygenase activity; F:iron ion binding; P:oxidation-reduction process	-	-	-
comp4527_c0_seq2	oxidoreductase family	F:GO:0051213; F:GO:0046872; P:GO:0055114	F:dioxygenase activity; F:metal ion binding; P:oxidation-reduction process	-	-	-
comp4528_c0_seq1	glutaredoxin-C9-like	C:GO:0005623; F:GO:0015035; F:GO:0009055; P:GO:0045454; P:GO:0055114	C:cell; F:protein disulfide oxidoreductase activity; F:electron carrier activity; P:cell redox homeostasis; P:oxidation-reduction process	-	-	-
comp4534_c0_seq1	ATP synthase delta chloroplastic-like	P:GO:0009772; C:GO:0010319; C:GO:0009941; P:GO:0009773; C:GO:0010287; P:GO:0009735; P:GO:0015986; C:GO:0009535; F:GO:0046933	P:photosynthetic electron transport in photosystem II; C:stromule; C:chloroplast envelope; P:photosynthetic electron transport in photosystem I; C:plastoglobule; P:response to cytokinin; P:ATP synthesis coupled proton transport; C:chloroplast thylakoid membrane; F:proton-transporting ATP synthase activity, rotational mechanism	EC:3.6.1.3; EC:3.6.1.15	Adenosinetriphosphatase; Nucleoside-triphosphate phosphatase	-
comp4535_c0_seq1	lipid phosphate phosphatase chloroplastic	C:GO:0009507; C:GO:0030176; P:GO:0006651; P:GO:0006487; F:GO:0047874	C:chloroplast; C:integral component of endoplasmic reticulum membrane; P:diacylglycerol biosynthetic process; P:protein N-linked glycosylation; F:dolichyldiphosphatase activity	EC:3.6.1.43	Dolichyldiphosphatase	-
comp4537_c0_seq1	histone H2AX	F:GO:0003677; C:GO:0000790; F:GO:0046982; P:GO:0006342; C:GO:0000786	F:DNA binding; C:nuclear chromatin; F:protein heterodimerization activity; P:chromatin silencing; C:nucleosome	-	-	-
comp4538_c0_seq2	branched-chain-amino-acid aminotransferase 1	F:GO:0003824; P:GO:0008152	F:catalytic activity; P:metabolic process	-	-	-
comp4538_c0_seq3	branched-chain-amino-acid aminotransferase 1	F:GO:0003824; P:GO:0008152	F:catalytic activity; P:metabolic process	-	-	-
comp4539_c0_seq1	ankyrin repeat-containing At3g12360-like	C:GO:0005634; P:GO:0009651; P:GO:0007165; C:GO:0016021; C:GO:0005886; P:GO:0034613	C:nucleus; P:response to salt stress; P:signal transduction; C:integral component of membrane; C:plasma membrane; P:cellular protein localization	-	-	-
comp4542_c0_seq1	Lactoylglutathione lyase glyoxalase I family	F:GO:0016829; C:GO:0005829	F:lyase activity; C:cytosol	-	-	-
comp4543_c0_seq1	metallophosphoesterase At3g03305	C:GO:0016021; F:GO:0016787	C:integral component of membrane; F:hydrolase activity	-	-	-
comp4543_c0_seq2	metallophosphoesterase At3g03305	C:GO:0016021; F:GO:0016787	C:integral component of membrane; F:hydrolase activity	-	-	-
comp4548_c0_seq1	acriflavin resistance	F:GO:0003755; C:GO:0019031; C:GO:0016021; P:GO:0000413	F:peptidyl-prolyl cis-trans isomerase activity; C:viral envelope; C:integral component of membrane; P:protein peptidyl-prolyl isomerization	EC:5.2.1.8	Peptidylprolyl isomerase	-
comp4548_c0_seq2	outer envelope 61-like	C:GO:0005789; C:GO:0009707; F:GO:0003755; F:GO:0005528; P:GO:0061077; C:GO:0016021; C:GO:0005829; P:GO:0000413; P:GO:0046967	C:endoplasmic reticulum membrane; C:chloroplast outer membrane; F:peptidyl-prolyl cis-trans isomerase activity; F:FK506 binding; P:chaperone-mediated protein folding; C:integral component of membrane; C:cytosol; P:protein peptidyl-prolyl isomerization; P:cytosol to ER transport	EC:5.2.1.8	Peptidylprolyl isomerase	-
comp4551_c0_seq1	thymidine kinase	F:GO:0005524; F:GO:0042802; P:GO:0071897; P:GO:0009157; P:GO:0016310; P:GO:0046104; F:GO:0004797	F:ATP binding; F:identical protein binding; P:DNA biosynthetic process; P:deoxyribonucleoside monophosphate biosynthetic process; P:phosphorylation; P:thymidine metabolic process; F:thymidine kinase activity	EC:2.7.1.145; EC:2.7.1.21	Deoxynucleoside kinase; Thymidine kinase	-
comp4551_c0_seq2	thymidine kinase	F:GO:0005524; F:GO:0042802; P:GO:0071897; P:GO:0009157; P:GO:0016310; P:GO:0046104; F:GO:0004797	F:ATP binding; F:identical protein binding; P:DNA biosynthetic process; P:deoxyribonucleoside monophosphate biosynthetic process; P:phosphorylation; P:thymidine metabolic process; F:thymidine kinase activity	EC:2.7.1.145; EC:2.7.1.21	Deoxynucleoside kinase; Thymidine kinase	-
comp4553_c0_seq1	11S globulin seed storage 2-like	C:GO:0042735; F:GO:0045735; P:GO:0051259	C:protein body; F:nutrient reservoir activity; P:protein oligomerization	-	-	-
comp4557_c0_seq1	DEAD-box ATP-dependent RNA helicase 21-like	F:GO:0003676; P:GO:0000375; F:GO:0005524; C:GO:0071013; C:GO:0005682; P:GO:0010501; F:GO:0004004	F:nucleic acid binding; P:RNA splicing, via transesterification reactions; F:ATP binding; C:catalytic step 2 spliceosome; C:U5 snRNP; P:RNA secondary structure unwinding; F:ATP-dependent RNA helicase activity	EC:3.6.1.3; EC:3.6.1.15	Adenosinetriphosphatase; Nucleoside-triphosphate phosphatase	-
comp4559_c0_seq1	transposase orfA for insertion sequence element	F:GO:0003676; P:GO:0015074	F:nucleic acid binding; P:DNA integration	-	-	-
comp4561_c0_seq1	Casein kinase I	F:GO:0000166; P:GO:0050794; F:GO:0004672; P:GO:0006468; C:GO:0044424	F:nucleotide binding; P:regulation of cellular process; F:protein kinase activity; P:protein phosphorylation; C:intracellular part	-	-	-
comp4563_c0_seq1	UBA and UBX domain-containing At4g15410	C:GO:0005634; P:GO:0043161; P:GO:0061025; F:GO:0043130; P:GO:0007030; C:GO:0005829; P:GO:0031468	C:nucleus; P:proteasome-mediated ubiquitin-dependent protein catabolic process; P:membrane fusion; F:ubiquitin binding; P:Golgi organization; C:cytosol; P:nuclear envelope reassembly	-	-	-
comp4563_c0_seq2	UBA and UBX domain-containing At4g15410	C:GO:0005634; P:GO:0043161; P:GO:0061025; F:GO:0043130; P:GO:0007030; C:GO:0005829; P:GO:0031468	C:nucleus; P:proteasome-mediated ubiquitin-dependent protein catabolic process; P:membrane fusion; F:ubiquitin binding; P:Golgi organization; C:cytosol; P:nuclear envelope reassembly	-	-	-
comp4564_c0_seq1	HAUS augmin-like complex subunit 1	P:GO:0051225; C:GO:0005819; C:GO:0070652	P:spindle assembly; C:spindle; C:HAUS complex	-	-	-
comp4568_c0_seq1	L-ascorbate oxidase homolog	F:GO:0016722; C:GO:0009506; F:GO:0005507; P:GO:0055114; C:GO:0009505; F:GO:0008447	F:oxidoreductase activity, oxidizing metal ions; C:plasmodesma; F:copper ion binding; P:oxidation-reduction process; C:plant-type cell wall; F:L-ascorbate oxidase activity	EC:1.10.3; EC:1.10.3.3	Acting on diphenols and related substances as donors; L-ascorbate oxidase	-
comp4568_c1_seq1	L-ascorbate oxidase homolog	F:GO:0005507; F:GO:0016491; P:GO:0055114	F:copper ion binding; F:oxidoreductase activity; P:oxidation-reduction process	-	-	-
comp4571_c0_seq1	dihydrolipoyllysine-residue acetyltransferase component 5 of pyruvate dehydrogenase chloroplastic-like	C:GO:0009570; C:GO:0022626; P:GO:0009793; C:GO:0005739; P:GO:0006096; C:GO:0009941; C:GO:0005886; F:GO:0004742	C:chloroplast stroma; C:cytosolic ribosome; P:embryo development ending in seed dormancy; C:mitochondrion; P:glycolytic process; C:chloroplast envelope; C:plasma membrane; F:dihydrolipoyllysine-residue acetyltransferase activity	EC:2.3.1.12	Dihydrolipoyllysine-residue acetyltransferase	-
comp4571_c0_seq2	dihydrolipoyllysine-residue acetyltransferase component 5 of pyruvate dehydrogenase chloroplastic-like	C:GO:0009570; C:GO:0022626; P:GO:0009793; C:GO:0005739; P:GO:0006096; C:GO:0009941; C:GO:0005886; F:GO:0004742	C:chloroplast stroma; C:cytosolic ribosome; P:embryo development ending in seed dormancy; C:mitochondrion; P:glycolytic process; C:chloroplast envelope; C:plasma membrane; F:dihydrolipoyllysine-residue acetyltransferase activity	EC:2.3.1.12	Dihydrolipoyllysine-residue acetyltransferase	-
comp4572_c0_seq1	carbamoyl-phosphate synthase small chloroplastic	C:GO:0009570; P:GO:0006207; P:GO:0006526; P:GO:0000050; P:GO:0006541; F:GO:0004088; C:GO:0005951	C:chloroplast stroma; P:'de novo' pyrimidine nucleobase biosynthetic process; P:arginine biosynthetic process; P:urea cycle; P:glutamine metabolic process; F:carbamoyl-phosphate synthase (glutamine-hydrolyzing) activity; C:carbamoyl-phosphate synthase complex	EC:6.3.5.5	Carbamoyl-phosphate synthase (glutamine-hydrolyzing)	-
comp4572_c0_seq2	carbamoyl-phosphate synthase small chloroplastic	C:GO:0009570; P:GO:0006207; P:GO:0006526; P:GO:0000050; P:GO:0006541; F:GO:0004088; C:GO:0005951	C:chloroplast stroma; P:'de novo' pyrimidine nucleobase biosynthetic process; P:arginine biosynthetic process; P:urea cycle; P:glutamine metabolic process; F:carbamoyl-phosphate synthase (glutamine-hydrolyzing) activity; C:carbamoyl-phosphate synthase complex	EC:6.3.5.5	Carbamoyl-phosphate synthase (glutamine-hydrolyzing)	-
comp4577_c0_seq1	THYLAKOID chloroplastic	P:GO:0010207	P:photosystem II assembly	-	-	-
comp4577_c0_seq2	THYLAKOID chloroplastic	P:GO:0010207	P:photosystem II assembly	-	-	-
comp4578_c0_seq1	methyl- -binding domain-containing 11-like	C:GO:0005634; F:GO:0003677	C:nucleus; F:DNA binding	-	-	-
comp4581_c0_seq1	expansin-A11-like	C:GO:0005618; C:GO:0016021; P:GO:0009664; C:GO:0005576	C:cell wall; C:integral component of membrane; P:plant-type cell wall organization; C:extracellular region	-	-	-
comp4582_c0_seq1	Bifunctional nuclease in basal defense response 1 isoform 1	P:GO:0090305; C:GO:0016020; F:GO:0004518	P:nucleic acid phosphodiester bond hydrolysis; C:membrane; F:nuclease activity	-	-	-
comp4592_c0_seq1	subtilisin-like protease	C:GO:0005618; P:GO:0006508; F:GO:0004252	C:cell wall; P:proteolysis; F:serine-type endopeptidase activity	EC:3.4.21	Acting on peptide bonds (peptidases)	-
comp4595_c0_seq1	nonsense-mediated mRNA decay 2-like	P:GO:0080167	P:response to karrikin	-	-	-
comp4596_c0_seq1	elongation factor	F:GO:0003746; C:GO:0005759; P:GO:0070125	F:translation elongation factor activity; C:mitochondrial matrix; P:mitochondrial translational elongation	-	-	-
comp4596_c0_seq2	titin-like isoform X1	F:GO:0003746; C:GO:0005759; P:GO:0070125	F:translation elongation factor activity; C:mitochondrial matrix; P:mitochondrial translational elongation	-	-	-
comp4596_c0_seq3	titin-like isoform X1	F:GO:0003746; C:GO:0005759; P:GO:0070125	F:translation elongation factor activity; C:mitochondrial matrix; P:mitochondrial translational elongation	-	-	-
comp4599_c0_seq1	myosin-binding 3-like	C:GO:0016021	C:integral component of membrane	-	-	-
comp4602_c0_seq1	myb-related 308-like	F:GO:0003677	F:DNA binding	-	-	-
comp4602_c0_seq2	myb-related 308-like	F:GO:0003677	F:DNA binding	-	-	-
comp4603_c0_seq1	beta-xylosidase alpha-L-arabinofuranosidase 2-like	P:GO:0045493; F:GO:0009044; F:GO:0046556; P:GO:0031222; F:GO:0008422; C:GO:0009505; F:GO:0102483	P:xylan catabolic process; F:xylan 1,4-beta-xylosidase activity; F:alpha-L-arabinofuranosidase activity; P:arabinan catabolic process; F:beta-glucosidase activity; C:plant-type cell wall; F:scopolin beta-glucosidase activity	EC:3.2.1.21; EC:3.2.1.55; EC:3.2.1.37	Beta-glucosidase; Non-reducing end alpha-L-arabinofuranosidase; Xylan 1,4-beta-xylosidase	-
comp4737_c0_seq1	Late embryogenesis abundant (LEA) family	C:GO:0005739; C:GO:0009536	C:mitochondrion; C:plastid	-	-	-
comp4739_c0_seq1	serine threonine- kinase CTR1	F:GO:0005524; F:GO:0004674; P:GO:0006468	F:ATP binding; F:protein serine/threonine kinase activity; P:protein phosphorylation	EC:2.7.11	Transferring phosphorus-containing groups	-
comp4740_c0_seq1	tRNA pseudouridine synthase mitochondrial-like	P:GO:0001522; F:GO:0003723; F:GO:0009982	P:pseudouridine synthesis; F:RNA binding; F:pseudouridine synthase activity	EC:5.4.99.12	tRNA pseudouridine(38-40) synthase	-
comp4740_c0_seq2	tRNA pseudouridine synthase mitochondrial-like	P:GO:0001522; F:GO:0003723; P:GO:0008033; F:GO:0009982	P:pseudouridine synthesis; F:RNA binding; P:tRNA processing; F:pseudouridine synthase activity	EC:5.4.99.12	tRNA pseudouridine(38-40) synthase	-
comp4742_c0_seq1	adaptin ear-binding coat-associated 2	C:GO:0016020; P:GO:0008152; P:GO:0006897	C:membrane; P:metabolic process; P:endocytosis	-	-	-
comp4742_c0_seq2	Adaptin ear-binding coat-associated 2	C:GO:0016020; F:GO:0008168; P:GO:0006897; P:GO:0032259	C:membrane; F:methyltransferase activity; P:endocytosis; P:methylation	-	-	-
comp4744_c0_seq1	cellulose synthase A catalytic subunit 1 [UDP-forming]	F:GO:0008270; C:GO:0016021; F:GO:0016760; P:GO:0030244; P:GO:0071555; C:GO:0005886	F:zinc ion binding; C:integral component of membrane; F:cellulose synthase (UDP-forming) activity; P:cellulose biosynthetic process; P:cell wall organization; C:plasma membrane	EC:2.4.1.12	Cellulose synthase (UDP-forming)	-
comp4746_c1_seq1	peroxisomal membrane PMP22-like	C:GO:0016021	C:integral component of membrane	-	-	-
comp4748_c0_seq1	PREDICTED: uncharacterized protein LOC104422236	C:GO:0009507; P:GO:0000724	C:chloroplast; P:double-strand break repair via homologous recombination	-	-	-
comp4752_c0_seq1	ocs element-binding factor 1	F:GO:0003700; F:GO:0046982; P:GO:0045893; F:GO:0043565; F:GO:0016740; P:GO:2000693	F:transcription factor activity, sequence-specific DNA binding; F:protein heterodimerization activity; P:positive regulation of transcription, DNA-templated; F:sequence-specific DNA binding; F:transferase activity; P:positive regulation of seed maturation	-	-	-
comp4753_c0_seq1	DNA binding	F:GO:0004842; F:GO:0008270; P:GO:0016567	F:ubiquitin-protein transferase activity; F:zinc ion binding; P:protein ubiquitination	-	-	-
comp4755_c0_seq1	pleiotropic drug resistance 3-like	F:GO:0016887; F:GO:0005524; C:GO:0016021; P:GO:0006810	F:ATPase activity; F:ATP binding; C:integral component of membrane; P:transport	EC:3.6.1.3; EC:3.6.1.15	Adenosinetriphosphatase; Nucleoside-triphosphate phosphatase	-
comp4755_c0_seq2	pleiotropic drug resistance 3-like	F:GO:0016887; F:GO:0005524; C:GO:0016021; P:GO:0006810	F:ATPase activity; F:ATP binding; C:integral component of membrane; P:transport	EC:3.6.1.3; EC:3.6.1.15	Adenosinetriphosphatase; Nucleoside-triphosphate phosphatase	-
comp4757_c0_seq1	PREDICTED: uncharacterized protein LOC104432060	C:GO:0016021	C:integral component of membrane	-	-	-
comp4761_c0_seq1	U-box domain-containing 26-like	F:GO:0004842; P:GO:0016567	F:ubiquitin-protein transferase activity; P:protein ubiquitination	-	-	-
comp4764_c0_seq1	pectinesterase pectinesterase inhibitor 45	P:GO:0045490; P:GO:0043086; C:GO:0005618; F:GO:0045330; C:GO:0016021; F:GO:0046910; P:GO:0042545; F:GO:0030599	P:pectin catabolic process; P:negative regulation of catalytic activity; C:cell wall; F:aspartyl esterase activity; C:integral component of membrane; F:pectinesterase inhibitor activity; P:cell wall modification; F:pectinesterase activity	EC:3.1.1.11; EC:3.1.1.1	Pectinesterase; Carboxylesterase	-
comp4772_c0_seq1	metal-nicotianamine transporter YSL3-like	P:GO:0055085; C:GO:0016021	P:transmembrane transport; C:integral component of membrane	-	-	-
comp4772_c0_seq2	metal-nicotianamine transporter YSL3-like	P:GO:0055085; C:GO:0016021	P:transmembrane transport; C:integral component of membrane	-	-	-
comp4774_c0_seq1	hypothetical protein VITISV_024814	F:GO:0097159; F:GO:1901363; F:GO:0016740; P:GO:0044237	F:organic cyclic compound binding; F:heterocyclic compound binding; F:transferase activity; P:cellular metabolic process	-	-	-
comp4778_c0_seq1	probable serine threonine- kinase WNK5	F:GO:0005524; P:GO:0000165; P:GO:0000186; C:GO:0005829; F:GO:0004709	F:ATP binding; P:MAPK cascade; P:activation of MAPKK activity; C:cytosol; F:MAP kinase kinase kinase activity	EC:2.7.11.25; EC:2.7.11	Mitogen-activated protein kinase kinase kinase; Transferring phosphorus-containing groups	-
comp4779_c0_seq1	peptidyl-prolyl cis-trans isomerase	F:GO:0003755; P:GO:0000413; P:GO:0006457	F:peptidyl-prolyl cis-trans isomerase activity; P:protein peptidyl-prolyl isomerization; P:protein folding	EC:5.2.1.8	Peptidylprolyl isomerase	-
comp4783_c1_seq1	E3 ubiquitin- ligase SINAT5	C:GO:0005634; F:GO:0008270; F:GO:0061630; P:GO:0043161; C:GO:0005737; P:GO:0007275; P:GO:0006915; F:GO:0016874; P:GO:0042787	C:nucleus; F:zinc ion binding; F:ubiquitin protein ligase activity; P:proteasome-mediated ubiquitin-dependent protein catabolic process; C:cytoplasm; P:multicellular organism development; P:apoptotic process; F:ligase activity; P:protein ubiquitination involved in ubiquitin-dependent protein catabolic process	-	-	-
comp4784_c0_seq1	bifunctional 2-like isoform X2	P:GO:0009396; P:GO:0055114; F:GO:0004488	P:folic acid-containing compound biosynthetic process; P:oxidation-reduction process; F:methylenetetrahydrofolate dehydrogenase (NADP+) activity	EC:1.5.1.5	Methylenetetrahydrofolate dehydrogenase (NADP(+))	-
comp4786_c0_seq1	21 kDa	P:GO:0043086; F:GO:0004857	P:negative regulation of catalytic activity; F:enzyme inhibitor activity	-	-	-
comp4788_c0_seq1	6,7-dimethyl-8-ribityllumazine synthase	C:GO:0009941	C:chloroplast envelope	-	-	-
comp4792_c0_seq1	ribosomal L2 (mitochondrion)	F:GO:0003723; F:GO:0003735; P:GO:0002181; P:GO:0032543; F:GO:0016740; C:GO:0005762	F:RNA binding; F:structural constituent of ribosome; P:cytoplasmic translation; P:mitochondrial translation; F:transferase activity; C:mitochondrial large ribosomal subunit	-	-	-
comp4793_c0_seq1	probably inactive leucine-rich repeat receptor kinase At3g28040	F:GO:0005524; F:GO:0004703; F:GO:0032440; C:GO:0016021; P:GO:0055114; P:GO:0006468	F:ATP binding; F:G-protein coupled receptor kinase activity; F:2-alkenal reductase [NAD(P)] activity; C:integral component of membrane; P:oxidation-reduction process; P:protein phosphorylation	EC:2.7.11; EC:1.3.1.74; EC:2.7.11.16	Transferring phosphorus-containing groups; 2-alkenal reductase (NAD(P)(+)); [G-protein-coupled receptor] kinase	-
comp4795_c0_seq1	ankyrin repeat-containing At5g02620-like	C:GO:0016021	C:integral component of membrane	-	-	-
comp4795_c0_seq2	ankyrin repeat-containing At5g02620-like	C:GO:0016021	C:integral component of membrane	-	-	-
comp4799_c0_seq1	probable glutamyl chloroplastic isoform X2	C:GO:0009570; P:GO:0006508; F:GO:0008236	C:chloroplast stroma; P:proteolysis; F:serine-type peptidase activity	-	-	-
comp4801_c0_seq1	transmembrane 9 superfamily member 4	F:GO:0003677; C:GO:0005802; C:GO:0005768; C:GO:0009506; P:GO:0006284; C:GO:0016021; C:GO:0005774; F:GO:0016787	F:DNA binding; C:trans-Golgi network; C:endosome; C:plasmodesma; P:base-excision repair; C:integral component of membrane; C:vacuolar membrane; F:hydrolase activity	-	-	-
comp4608_c0_seq1	laccase-12-like	F:GO:0016722; P:GO:0046274; F:GO:0005507; C:GO:0048046; P:GO:0055114; F:GO:0052716	F:oxidoreductase activity, oxidizing metal ions; P:lignin catabolic process; F:copper ion binding; C:apoplast; P:oxidation-reduction process; F:hydroquinone:oxygen oxidoreductase activity	EC:1.10.3; EC:1.10.3.2	Acting on diphenols and related substances as donors; Laccase	-
comp4612_c0_seq1	Pyruvate kinase family isoform 2	F:GO:0000287; F:GO:0004743; F:GO:0030955; P:GO:0006096; F:GO:0016301	F:magnesium ion binding; F:pyruvate kinase activity; F:potassium ion binding; P:glycolytic process; F:kinase activity	EC:2.7.1.40	Pyruvate kinase	-
comp4612_c0_seq2	pyruvate kinase isozyme chloroplastic-like isoform X3	F:GO:0000287; F:GO:0004743; F:GO:0030955; P:GO:0006096; F:GO:0016301	F:magnesium ion binding; F:pyruvate kinase activity; F:potassium ion binding; P:glycolytic process; F:kinase activity	EC:2.7.1.40	Pyruvate kinase	-
comp4617_c0_seq1	cap-pol fusion	F:GO:0003723; P:GO:0006351; F:GO:0003968; P:GO:0001172	F:RNA binding; P:transcription, DNA-templated; F:RNA-directed 5'-3' RNA polymerase activity; P:transcription, RNA-templated	EC:2.7.7.48	RNA-directed RNA polymerase	-
comp4619_c0_seq1	serine threonine phosphatase 2A 57 kDa regulatory subunit B beta isoform	P:GO:0007165; C:GO:0016021; C:GO:0000159	P:signal transduction; C:integral component of membrane; C:protein phosphatase type 2A complex	-	-	-
comp4619_c0_seq2	serine threonine phosphatase 2A 57 kDa regulatory subunit B beta isoform	P:GO:0007165; C:GO:0016021; C:GO:0000159	P:signal transduction; C:integral component of membrane; C:protein phosphatase type 2A complex	-	-	-
comp4622_c0_seq1	ubiquitin-conjugating enzyme E2 20-like	C:GO:0005634; F:GO:0005524; F:GO:0061630; P:GO:0030071; F:GO:0031625; C:GO:0005737; P:GO:0000209; P:GO:0031145; F:GO:0016874	C:nucleus; F:ATP binding; F:ubiquitin protein ligase activity; P:regulation of mitotic metaphase/anaphase transition; F:ubiquitin protein ligase binding; C:cytoplasm; P:protein polyubiquitination; P:anaphase-promoting complex-dependent catabolic process; F:ligase activity	-	-	-
comp4623_c0_seq1	U-box domain-containing 17	C:GO:0005634; F:GO:0004842; P:GO:0009814; C:GO:0005737; F:GO:0016874; P:GO:0016567	C:nucleus; F:ubiquitin-protein transferase activity; P:defense response, incompatible interaction; C:cytoplasm; F:ligase activity; P:protein ubiquitination	-	-	-
comp4629_c0_seq1	neurofilament medium polypeptide	C:GO:0016020	C:membrane	-	-	-
comp4629_c0_seq2	neurofilament medium polypeptide	C:GO:0016021	C:integral component of membrane	-	-	-
comp4631_c0_seq1	Ribosomal S21 family isoform 1	F:GO:0003735; C:GO:0005840; P:GO:0006412	F:structural constituent of ribosome; C:ribosome; P:translation	-	-	-
comp4631_c0_seq2	Ribosomal S21 family isoform 1	F:GO:0003735; C:GO:0005840; P:GO:0006412	F:structural constituent of ribosome; C:ribosome; P:translation	-	-	-
comp4632_c0_seq1	UDP-glycosyltransferase 92A1-like	F:GO:0016758; P:GO:0008152; C:GO:0016021	F:transferase activity, transferring hexosyl groups; P:metabolic process; C:integral component of membrane	-	-	-
comp4634_c0_seq1	C2 domain-containing family	F:GO:0016757; F:GO:0005509; C:GO:0016021; C:GO:0005886; F:GO:0005544	F:transferase activity, transferring glycosyl groups; F:calcium ion binding; C:integral component of membrane; C:plasma membrane; F:calcium-dependent phospholipid binding	-	-	-
comp4636_c0_seq1	anthocyanidin 3-O-glucosyltransferase 2-like	F:GO:0016758; P:GO:0008152	F:transferase activity, transferring hexosyl groups; P:metabolic process	-	-	-
comp4640_c0_seq1	high affinity nitrate transporter	P:GO:0055085; C:GO:0016021; F:GO:0005215	P:transmembrane transport; C:integral component of membrane; F:transporter activity	-	-	-
comp4641_c0_seq1	U-box domain-containing 11	C:GO:0005634; F:GO:0004842; C:GO:0005737; P:GO:0016567	C:nucleus; F:ubiquitin-protein transferase activity; C:cytoplasm; P:protein ubiquitination	-	-	-
comp4641_c0_seq2	U-box domain-containing 11	C:GO:0005634; F:GO:0004842; C:GO:0005737; P:GO:0016567	C:nucleus; F:ubiquitin-protein transferase activity; C:cytoplasm; P:protein ubiquitination	-	-	-
comp4644_c0_seq1	Resistance to phytophthora 1 isoform 1	C:GO:0016021	C:integral component of membrane	-	-	-
comp4647_c0_seq1	UPF0548 At2g17695	C:GO:0009941	C:chloroplast envelope	-	-	-
comp4648_c0_seq1	G-type lectin S-receptor-like serine threonine- kinase At1g61370	F:GO:0005524; P:GO:0048544; C:GO:0016021; F:GO:0004674; P:GO:0006468	F:ATP binding; P:recognition of pollen; C:integral component of membrane; F:protein serine/threonine kinase activity; P:protein phosphorylation	EC:2.7.11	Transferring phosphorus-containing groups	-
comp4648_c0_seq2	G-type lectin S-receptor-like serine threonine- kinase At1g61370	F:GO:0005524; P:GO:0048544; C:GO:0016021; F:GO:0004674; P:GO:0006468	F:ATP binding; P:recognition of pollen; C:integral component of membrane; F:protein serine/threonine kinase activity; P:protein phosphorylation	EC:2.7.11	Transferring phosphorus-containing groups	-
comp4654_c0_seq1	PREDICTED: uncharacterized protein LOC104422805	P:GO:0055114; C:GO:0005886; F:GO:0033743	P:oxidation-reduction process; C:plasma membrane; F:peptide-methionine (R)-S-oxide reductase activity	EC:1.8.4.12	Peptide-methionine (R)-S-oxide reductase	-
comp4658_c0_seq1	TMV resistance N-like	P:GO:0007165; F:GO:0043531; P:GO:0006952	P:signal transduction; F:ADP binding; P:defense response	-	-	-
comp4659_c0_seq1	resolvase [	F:GO:0003677; F:GO:0000150; P:GO:0006310	F:DNA binding; F:recombinase activity; P:DNA recombination	-	-	-
comp4662_c0_seq1	CTD nuclear envelope phosphatase 1 homolog	F:GO:0004721; P:GO:0006470; C:GO:0016021	F:phosphoprotein phosphatase activity; P:protein dephosphorylation; C:integral component of membrane	EC:3.1.3.16; EC:3.1.3.41	Protein-serine/threonine phosphatase; 4-nitrophenylphosphatase	-
comp4662_c0_seq2	CTD nuclear envelope phosphatase 1 homolog	F:GO:0004721; C:GO:0016020; P:GO:0006470	F:phosphoprotein phosphatase activity; C:membrane; P:protein dephosphorylation	EC:3.1.3.16; EC:3.1.3.41	Protein-serine/threonine phosphatase; 4-nitrophenylphosphatase	-
comp4669_c0_seq1	MATE efflux family LAL5-like	P:GO:0006855; F:GO:0015297; C:GO:0016021; F:GO:0015238	P:drug transmembrane transport; F:antiporter activity; C:integral component of membrane; F:drug transmembrane transporter activity	-	-	-
comp4671_c0_seq1	Spindle assembly abnormal 6	C:GO:0005634	C:nucleus	-	-	-
comp4672_c0_seq2	probable inactive poly [ADP-ribose] polymerase SRO5	F:GO:0003950	F:NAD+ ADP-ribosyltransferase activity	EC:2.4.2.30	NAD(+) ADP-ribosyltransferase	-
comp4673_c0_seq1	floral homeotic DEFICIENS-like	C:GO:0005634; F:GO:0003677; F:GO:0003700; P:GO:0006351; P:GO:0006355; F:GO:0046983	C:nucleus; F:DNA binding; F:transcription factor activity, sequence-specific DNA binding; P:transcription, DNA-templated; P:regulation of transcription, DNA-templated; F:protein dimerization activity	-	-	-
comp4675_c0_seq1	probable serine threonine- kinase At1g18390 isoform X1	F:GO:0005524; C:GO:0016021; F:GO:0004674; P:GO:0006468	F:ATP binding; C:integral component of membrane; F:protein serine/threonine kinase activity; P:protein phosphorylation	EC:2.7.11	Transferring phosphorus-containing groups	-
comp4675_c0_seq2	probable serine threonine- kinase At1g18390	F:GO:0005524; C:GO:0016021; F:GO:0004674; P:GO:0006468; F:GO:0030247	F:ATP binding; C:integral component of membrane; F:protein serine/threonine kinase activity; P:protein phosphorylation; F:polysaccharide binding	EC:2.7.11	Transferring phosphorus-containing groups	-
comp4676_c0_seq1	chloride channel CLC-f	C:GO:0009507; P:GO:1903959; P:GO:0034220; C:GO:0016021; C:GO:0005794; P:GO:0006821; F:GO:0005247	C:chloroplast; P:regulation of anion transmembrane transport; P:ion transmembrane transport; C:integral component of membrane; C:Golgi apparatus; P:chloride transport; F:voltage-gated chloride channel activity	-	-	-
comp4676_c0_seq2	chloride channel CLC-f	C:GO:0009507; P:GO:1903959; P:GO:0034220; C:GO:0016021; C:GO:0005794; P:GO:0006821; F:GO:0005247	C:chloroplast; P:regulation of anion transmembrane transport; P:ion transmembrane transport; C:integral component of membrane; C:Golgi apparatus; P:chloride transport; F:voltage-gated chloride channel activity	-	-	-
comp4677_c0_seq1	V-type proton ATPase catalytic subunit A	P:GO:0015991; P:GO:0007030; C:GO:0009941; P:GO:0009555; C:GO:0005794; F:GO:0002020; F:GO:0046961; C:GO:0000325; C:GO:0005774; C:GO:0033180; C:GO:0005886; F:GO:0005524; C:GO:0009506; C:GO:0005618; C:GO:0048046; P:GO:0046034	P:ATP hydrolysis coupled proton transport; P:Golgi organization; C:chloroplast envelope; P:pollen development; C:Golgi apparatus; F:protease binding; F:proton-transporting ATPase activity, rotational mechanism; C:plant-type vacuole; C:vacuolar membrane; C:proton-transporting V-type ATPase, V1 domain; C:plasma membrane; F:ATP binding; C:plasmodesma; C:cell wall; C:apoplast; P:ATP metabolic process	EC:3.6.1.3; EC:3.6.1.15	Adenosinetriphosphatase; Nucleoside-triphosphate phosphatase	-
comp4801_c0_seq2	transmembrane 9 superfamily member 4	F:GO:0003677; C:GO:0005802; C:GO:0005768; C:GO:0009506; P:GO:0006284; C:GO:0016021; C:GO:0005774; F:GO:0016787	F:DNA binding; C:trans-Golgi network; C:endosome; C:plasmodesma; P:base-excision repair; C:integral component of membrane; C:vacuolar membrane; F:hydrolase activity	-	-	-
comp4802_c0_seq1	omega-3 fatty acid chloroplastic-like	F:GO:0016717; P:GO:0006629; C:GO:0016021; P:GO:0055114; F:GO:0016720	F:oxidoreductase activity, acting on paired donors, with oxidation of a pair of donors resulting in the reduction of molecular oxygen to two molecules of water; P:lipid metabolic process; C:integral component of membrane; P:oxidation-reduction process; F:delta12-fatty acid dehydrogenase activity	EC:1.14.99.33; EC:1.14.19	Acting on paired donors, with incorporation or reduction of molecular oxygen. The oxygen incorporated need not be derived from O(2); Acting on paired donors, with incorporation or reduction of molecular oxygen. The oxygen incorporated need not be derived from O(2)	-
comp4802_c0_seq3	omega-3 fatty acid chloroplastic-like	F:GO:0016717; P:GO:0006629; C:GO:0016021; P:GO:0055114; F:GO:0016720	F:oxidoreductase activity, acting on paired donors, with oxidation of a pair of donors resulting in the reduction of molecular oxygen to two molecules of water; P:lipid metabolic process; C:integral component of membrane; P:oxidation-reduction process; F:delta12-fatty acid dehydrogenase activity	EC:1.14.99.33; EC:1.14.19	Acting on paired donors, with incorporation or reduction of molecular oxygen. The oxygen incorporated need not be derived from O(2); Acting on paired donors, with incorporation or reduction of molecular oxygen. The oxygen incorporated need not be derived from O(2)	-
comp4804_c0_seq1	endo-1,4-beta-glucanase	C:GO:0016021; P:GO:0030245; F:GO:0008810	C:integral component of membrane; P:cellulose catabolic process; F:cellulase activity	EC:3.2.1.4	Cellulase	-
comp4805_c0_seq1	26S proteasome non-ATPase regulatory subunit 2 homolog A	C:GO:0005634; P:GO:0043161; C:GO:0008540; P:GO:0050790; F:GO:0004175; P:GO:0042176; C:GO:0034515; F:GO:0030234	C:nucleus; P:proteasome-mediated ubiquitin-dependent protein catabolic process; C:proteasome regulatory particle, base subcomplex; P:regulation of catalytic activity; F:endopeptidase activity; P:regulation of protein catabolic process; C:proteasome storage granule; F:enzyme regulator activity	-	-	-
comp4805_c0_seq2	26S proteasome non-ATPase regulatory subunit 2 homolog A	C:GO:0005634; P:GO:0043161; C:GO:0008540; P:GO:0050790; F:GO:0004175; P:GO:0042176; C:GO:0034515; F:GO:0030234	C:nucleus; P:proteasome-mediated ubiquitin-dependent protein catabolic process; C:proteasome regulatory particle, base subcomplex; P:regulation of catalytic activity; F:endopeptidase activity; P:regulation of protein catabolic process; C:proteasome storage granule; F:enzyme regulator activity	-	-	-
comp4807_c0_seq1	pre-mRNA-processing-splicing factor 8	F:GO:0000386; F:GO:0017070; F:GO:0030623; F:GO:0097157; C:GO:0071013; F:GO:0030619; C:GO:0005682; F:GO:0030620; P:GO:0000244	F:second spliceosomal transesterification activity; F:U6 snRNA binding; F:U5 snRNA binding; F:pre-mRNA intronic binding; C:catalytic step 2 spliceosome; F:U1 snRNA binding; C:U5 snRNP; F:U2 snRNA binding; P:spliceosomal tri-snRNP complex assembly	-	-	-
comp4809_c0_seq1	Autophagy-related 8f	P:GO:0006914; P:GO:0006995	P:autophagy; P:cellular response to nitrogen starvation	-	-	-
comp4809_c0_seq2	Autophagy-related 8f	P:GO:0006914; P:GO:0006995	P:autophagy; P:cellular response to nitrogen starvation	-	-	-
comp4810_c0_seq1	serine decarboxylase-like	F:GO:0030170; P:GO:0019752; F:GO:0016740; F:GO:0016831	F:pyridoxal phosphate binding; P:carboxylic acid metabolic process; F:transferase activity; F:carboxy-lyase activity	-	-	-
comp4810_c0_seq2	serine decarboxylase-like	F:GO:0030170; P:GO:0019752; F:GO:0016740; F:GO:0016831	F:pyridoxal phosphate binding; P:carboxylic acid metabolic process; F:transferase activity; F:carboxy-lyase activity	-	-	-
comp4812_c0_seq1	U6 snRNA-associated Sm LSm6	F:GO:0003723; P:GO:0030490; C:GO:0046540; C:GO:0000932; C:GO:0005681; C:GO:0019013; C:GO:0005730; C:GO:0005688; C:GO:0005732; P:GO:0000398	F:RNA binding; P:maturation of SSU-rRNA; C:U4/U6 x U5 tri-snRNP complex; C:P-body; C:spliceosomal complex; C:viral nucleocapsid; C:nucleolus; C:U6 snRNP; C:small nucleolar ribonucleoprotein complex; P:mRNA splicing, via spliceosome	-	-	-
comp4812_c0_seq2	U6 snRNA-associated Sm LSm6	F:GO:0003723; P:GO:0030490; C:GO:0046540; C:GO:0000932; C:GO:0005681; C:GO:0019013; C:GO:0005730; C:GO:0005688; C:GO:0005732; P:GO:0000398	F:RNA binding; P:maturation of SSU-rRNA; C:U4/U6 x U5 tri-snRNP complex; C:P-body; C:spliceosomal complex; C:viral nucleocapsid; C:nucleolus; C:U6 snRNP; C:small nucleolar ribonucleoprotein complex; P:mRNA splicing, via spliceosome	-	-	-
comp4814_c0_seq1	thioredoxin Clot	F:GO:0047134; C:GO:0005829; P:GO:0055114; F:GO:0030158	F:protein-disulfide reductase activity; C:cytosol; P:oxidation-reduction process; F:protein xylosyltransferase activity	EC:2.4.2.26; EC:1.8.1.8	Protein xylosyltransferase; Protein-disulfide reductase	-
comp4814_c0_seq2	thioredoxin Clot	F:GO:0047134; C:GO:0005829; P:GO:0055114; F:GO:0030158	F:protein-disulfide reductase activity; C:cytosol; P:oxidation-reduction process; F:protein xylosyltransferase activity	EC:2.4.2.26; EC:1.8.1.8	Protein xylosyltransferase; Protein-disulfide reductase	-
comp4816_c0_seq1	zinc finger A20 and AN1 domain-containing stress-associated 3	F:GO:0003677; F:GO:0008270	F:DNA binding; F:zinc ion binding	-	-	-
comp4816_c0_seq2	zinc finger A20 and AN1 domain-containing stress-associated 3	F:GO:0003677; F:GO:0008270	F:DNA binding; F:zinc ion binding	-	-	-
comp4818_c0_seq1	CWC15 homolog	C:GO:0005681; P:GO:0000398	C:spliceosomal complex; P:mRNA splicing, via spliceosome	-	-	-
comp4819_c0_seq1	hypersensitive-induced response 4	C:GO:0016020	C:membrane	-	-	-
comp4819_c0_seq2	hypersensitive-induced response 4	C:GO:0009506; C:GO:0005794; C:GO:0005774; C:GO:0005886	C:plasmodesma; C:Golgi apparatus; C:vacuolar membrane; C:plasma membrane	-	-	-
comp4823_c0_seq1	E3 ubiquitin- ligase RNF216	F:GO:0003676; F:GO:0008270; F:GO:0031624; F:GO:0061630; C:GO:0000151; C:GO:0005737; P:GO:0000209; P:GO:0032436; P:GO:0042787	F:nucleic acid binding; F:zinc ion binding; F:ubiquitin conjugating enzyme binding; F:ubiquitin protein ligase activity; C:ubiquitin ligase complex; C:cytoplasm; P:protein polyubiquitination; P:positive regulation of proteasomal ubiquitin-dependent protein catabolic process; P:protein ubiquitination involved in ubiquitin-dependent protein catabolic process	-	-	-
comp4823_c0_seq2	probable E3 ubiquitin- ligase rbrA	F:GO:0003676; F:GO:0008270; F:GO:0031624; F:GO:0061630; C:GO:0000151; C:GO:0005737; P:GO:0000209; P:GO:0032436; P:GO:0042787	F:nucleic acid binding; F:zinc ion binding; F:ubiquitin conjugating enzyme binding; F:ubiquitin protein ligase activity; C:ubiquitin ligase complex; C:cytoplasm; P:protein polyubiquitination; P:positive regulation of proteasomal ubiquitin-dependent protein catabolic process; P:protein ubiquitination involved in ubiquitin-dependent protein catabolic process	-	-	-
comp4824_c0_seq1	14-3-3	F:GO:0019904; F:GO:0003824	F:protein domain specific binding; F:catalytic activity	-	-	-
comp4824_c0_seq2	monoacylglycerol lipase ABHD6	F:GO:0016787	F:hydrolase activity	-	-	-
comp4826_c0_seq1	40S ribosomal S24-1	F:GO:0000166; F:GO:0003735; C:GO:0005840; P:GO:0006412	F:nucleotide binding; F:structural constituent of ribosome; C:ribosome; P:translation	-	-	-
comp4828_c0_seq1	peptidyl-prolyl cis-trans isomerase FKBP15-1	C:GO:0005789; F:GO:0003755; F:GO:0005528; P:GO:0061077; P:GO:0000413	C:endoplasmic reticulum membrane; F:peptidyl-prolyl cis-trans isomerase activity; F:FK506 binding; P:chaperone-mediated protein folding; P:protein peptidyl-prolyl isomerization	EC:5.2.1.8	Peptidylprolyl isomerase	-
comp4832_c1_seq1	allene oxide cyclase chloroplastic-like	C:GO:0009507; F:GO:0046423	C:chloroplast; F:allene-oxide cyclase activity	EC:5.3.99.6	Allene-oxide cyclase	-
comp4833_c0_seq1	UDP-glucose 4-epimerase GEPI48	F:GO:0003978; P:GO:0006012	F:UDP-glucose 4-epimerase activity; P:galactose metabolic process	EC:5.1.3.2	UDP-glucose 4-epimerase	-
comp4833_c0_seq2	HVA22 e	P:GO:0009737; C:GO:0016021; P:GO:0006950	P:response to abscisic acid; C:integral component of membrane; P:response to stress	-	-	-
comp4833_c0_seq3	HVA22 e	P:GO:0009737; C:GO:0016021; P:GO:0006950	P:response to abscisic acid; C:integral component of membrane; P:response to stress	-	-	-
comp4836_c0_seq1	U-box domain-containing 29-like	F:GO:0004842; P:GO:0016567	F:ubiquitin-protein transferase activity; P:protein ubiquitination	-	-	-
comp4837_c0_seq2	probable calcium-binding CML20	P:GO:0051301; C:GO:0005815; C:GO:0005737; F:GO:0032440; F:GO:0005509; P:GO:0007067; P:GO:0055114	P:cell division; C:microtubule organizing center; C:cytoplasm; F:2-alkenal reductase [NAD(P)] activity; F:calcium ion binding; P:mitotic nuclear division; P:oxidation-reduction process	EC:1.3.1.74	2-alkenal reductase (NAD(P)(+))	-
comp4838_c0_seq1	24-methylenesterol C-methyltransferase 2	C:GO:0005737; C:GO:0016021; P:GO:0006694; F:GO:0008757; P:GO:0032259	C:cytoplasm; C:integral component of membrane; P:steroid biosynthetic process; F:S-adenosylmethionine-dependent methyltransferase activity; P:methylation	-	-	-
comp4839_c0_seq1	homeobox-leucine zipper ATHB-12-like	C:GO:0005634; F:GO:0003700; C:GO:0016021; P:GO:0006355; F:GO:0043565	C:nucleus; F:transcription factor activity, sequence-specific DNA binding; C:integral component of membrane; P:regulation of transcription, DNA-templated; F:sequence-specific DNA binding	-	-	-
comp4839_c0_seq2	homeobox-leucine zipper ATHB-12-like	C:GO:0005634; F:GO:0003700; C:GO:0016020; P:GO:0006355; F:GO:0043565	C:nucleus; F:transcription factor activity, sequence-specific DNA binding; C:membrane; P:regulation of transcription, DNA-templated; F:sequence-specific DNA binding	-	-	-
comp4840_c0_seq1	Secretory carrier-associated membrane 4	F:GO:0004712; P:GO:0015031; C:GO:0016021; P:GO:0006468	F:protein serine/threonine/tyrosine kinase activity; P:protein transport; C:integral component of membrane; P:protein phosphorylation	EC:2.7.12.1	Dual-specificity kinase	-
comp4840_c1_seq1	ATP-dependent 6-phosphofructokinase 3-like	F:GO:0005524; C:GO:0005737; F:GO:0046872; P:GO:0006002; P:GO:0061615; F:GO:0003872	F:ATP binding; C:cytoplasm; F:metal ion binding; P:fructose 6-phosphate metabolic process; P:glycolytic process through fructose-6-phosphate; F:6-phosphofructokinase activity	EC:2.7.1.11	6-phosphofructokinase	-
comp4840_c1_seq2	ATP-dependent 6-phosphofructokinase 3-like	F:GO:0005524; C:GO:0005737; F:GO:0046872; P:GO:0006002; P:GO:0061615; F:GO:0003872	F:ATP binding; C:cytoplasm; F:metal ion binding; P:fructose 6-phosphate metabolic process; P:glycolytic process through fructose-6-phosphate; F:6-phosphofructokinase activity	EC:2.7.1.11	6-phosphofructokinase	-
comp4677_c0_seq2	V-type proton ATPase catalytic subunit A	P:GO:0015991; P:GO:0007030; C:GO:0009941; P:GO:0009555; C:GO:0005794; F:GO:0002020; F:GO:0046961; C:GO:0000325; C:GO:0005774; C:GO:0033180; C:GO:0005886; F:GO:0005524; C:GO:0009506; C:GO:0005618; C:GO:0048046; P:GO:0046034	P:ATP hydrolysis coupled proton transport; P:Golgi organization; C:chloroplast envelope; P:pollen development; C:Golgi apparatus; F:protease binding; F:proton-transporting ATPase activity, rotational mechanism; C:plant-type vacuole; C:vacuolar membrane; C:proton-transporting V-type ATPase, V1 domain; C:plasma membrane; F:ATP binding; C:plasmodesma; C:cell wall; C:apoplast; P:ATP metabolic process	EC:3.6.1.3; EC:3.6.1.15	Adenosinetriphosphatase; Nucleoside-triphosphate phosphatase	-
comp4678_c0_seq1	probable inactive leucine-rich repeat receptor kinase At1g66830	F:GO:0005524; F:GO:0032440; C:GO:0016021; F:GO:0004672; P:GO:0055114; P:GO:0006468	F:ATP binding; F:2-alkenal reductase [NAD(P)] activity; C:integral component of membrane; F:protein kinase activity; P:oxidation-reduction process; P:protein phosphorylation	EC:1.3.1.74	2-alkenal reductase (NAD(P)(+))	-
comp4680_c0_seq1	cleavage and polyadenylation specificity factor subunit 2 isoform X1	C:GO:0009506; P:GO:0035194; C:GO:0005737; C:GO:0005847; P:GO:0006378; P:GO:0006379	C:plasmodesma; P:posttranscriptional gene silencing by RNA; C:cytoplasm; C:mRNA cleavage and polyadenylation specificity factor complex; P:mRNA polyadenylation; P:mRNA cleavage	-	-	-
comp4682_c0_seq1	serine threonine- kinase endoribonuclease IRE1a	F:GO:0005524; P:GO:0090501; F:GO:0004540; F:GO:0004672; P:GO:0006397; P:GO:0006468	F:ATP binding; P:RNA phosphodiester bond hydrolysis; F:ribonuclease activity; F:protein kinase activity; P:mRNA processing; P:protein phosphorylation	-	-	-
comp4682_c0_seq2	serine threonine- kinase endoribonuclease IRE1a	F:GO:0005524; P:GO:0090501; C:GO:0016020; F:GO:0004540; F:GO:0004672; P:GO:0006397; P:GO:0006468	F:ATP binding; P:RNA phosphodiester bond hydrolysis; C:membrane; F:ribonuclease activity; F:protein kinase activity; P:mRNA processing; P:protein phosphorylation	-	-	-
comp4683_c0_seq1	alpha-1,4 glucan phosphorylase L-2 chloroplastic amyloplastic-like	F:GO:0008184; F:GO:0030170; C:GO:0005737; P:GO:0005980	F:glycogen phosphorylase activity; F:pyridoxal phosphate binding; C:cytoplasm; P:glycogen catabolic process	EC:2.4.1.1	Glycogen phosphorylase	-
comp4683_c0_seq2	alpha-1,4 glucan phosphorylase L-2 chloroplastic amyloplastic-like isoform X1	F:GO:0008184; F:GO:0030170; C:GO:0005737; P:GO:0005980	F:glycogen phosphorylase activity; F:pyridoxal phosphate binding; C:cytoplasm; P:glycogen catabolic process	EC:2.4.1.1	Glycogen phosphorylase	-
comp4684_c0_seq1	BRASSINOSTEROID INSENSITIVE 1-associated receptor kinase 1-like	F:GO:0005524; P:GO:0007165; F:GO:0019199; F:GO:0004674; P:GO:0006468	F:ATP binding; P:signal transduction; F:transmembrane receptor protein kinase activity; F:protein serine/threonine kinase activity; P:protein phosphorylation	EC:2.7.11	Transferring phosphorus-containing groups	-
comp4688_c0_seq1	RING U-box superfamily isoform 1	F:GO:0008270	F:zinc ion binding	-	-	-
comp4688_c0_seq2	RING U-box superfamily isoform 1	F:GO:0008270	F:zinc ion binding	-	-	-
comp4690_c0_seq1	outer envelope pore chloroplastic	C:GO:0009706; F:GO:0005216; F:GO:0042802; F:GO:0015288; P:GO:0006812; P:GO:0034220; C:GO:0005739; C:GO:0046930; C:GO:0031359	C:chloroplast inner membrane; F:ion channel activity; F:identical protein binding; F:porin activity; P:cation transport; P:ion transmembrane transport; C:mitochondrion; C:pore complex; C:integral component of chloroplast outer membrane	-	-	-
comp4691_c0_seq1	profilin	P:GO:0042989; C:GO:0005938; C:GO:0015629; F:GO:0003785	P:sequestering of actin monomers; C:cell cortex; C:actin cytoskeleton; F:actin monomer binding	-	-	-
comp4692_c0_seq1	hypothetical protein VITISV_010698	F:GO:0003676; F:GO:0008270; P:GO:0015074	F:nucleic acid binding; F:zinc ion binding; P:DNA integration	-	-	-
comp4693_c0_seq1	nucleoside diphosphate kinase	C:GO:0005634; F:GO:0005524; C:GO:0005758; F:GO:0042802; P:GO:0006228; P:GO:0061508; P:GO:0006241; P:GO:0006183; C:GO:0016021; C:GO:0005829; F:GO:0004550; P:GO:0006974	C:nucleus; F:ATP binding; C:mitochondrial intermembrane space; F:identical protein binding; P:UTP biosynthetic process; P:CDP phosphorylation; P:CTP biosynthetic process; P:GTP biosynthetic process; C:integral component of membrane; C:cytosol; F:nucleoside diphosphate kinase activity; P:cellular response to DNA damage stimulus	EC:2.7.4.6	Nucleoside-diphosphate kinase	-
comp4694_c0_seq1	probable glucan endo-1,3-beta-glucosidase A6	P:GO:0005975; C:GO:0009506; P:GO:0009793; C:GO:0009505; F:GO:0004553; P:GO:0010584; C:GO:0046658; F:GO:0030247	P:carbohydrate metabolic process; C:plasmodesma; P:embryo development ending in seed dormancy; C:plant-type cell wall; F:hydrolase activity, hydrolyzing O-glycosyl compounds; P:pollen exine formation; C:anchored component of plasma membrane; F:polysaccharide binding	-	-	-
comp4694_c0_seq2	probable glucan endo-1,3-beta-glucosidase A6	P:GO:0005975; C:GO:0009506; C:GO:0009505; F:GO:0004553; C:GO:0046658; F:GO:0030247	P:carbohydrate metabolic process; C:plasmodesma; C:plant-type cell wall; F:hydrolase activity, hydrolyzing O-glycosyl compounds; C:anchored component of plasma membrane; F:polysaccharide binding	-	-	-
comp4696_c0_seq1	DEAD DEAH box helicase	F:GO:0003677; F:GO:0005524; P:GO:0006281; F:GO:0008170; P:GO:0006306; F:GO:0016787	F:DNA binding; F:ATP binding; P:DNA repair; F:N-methyltransferase activity; P:DNA methylation; F:hydrolase activity	-	-	-
comp4697_c0_seq1	nifU mitochondrial	F:GO:0005506; C:GO:0005739; F:GO:0051536; P:GO:0016226	F:iron ion binding; C:mitochondrion; F:iron-sulfur cluster binding; P:iron-sulfur cluster assembly	-	-	-
comp4697_c0_seq2	nifU mitochondrial	F:GO:0005506; C:GO:0005739; F:GO:0051536; P:GO:0016226	F:iron ion binding; C:mitochondrion; F:iron-sulfur cluster binding; P:iron-sulfur cluster assembly	-	-	-
comp4698_c0_seq1	pentatricopeptide repeat-containing At2g15690-like	F:GO:0008270	F:zinc ion binding	-	-	-
comp4698_c0_seq2	pentatricopeptide repeat-containing At2g15690-like	F:GO:0008270	F:zinc ion binding	-	-	-
comp4699_c0_seq1	NDR1 HIN1	C:GO:0009506; P:GO:0007165; C:GO:0016021; P:GO:0006952; F:GO:0004871; C:GO:0046658	C:plasmodesma; P:signal transduction; C:integral component of membrane; P:defense response; F:signal transducer activity; C:anchored component of plasma membrane	-	-	-
comp4701_c0_seq1	NHL domain-containing isoform 2	C:GO:0016021	C:integral component of membrane	-	-	-
comp4701_c0_seq2	NHL domain-containing isoform 1	C:GO:0016021	C:integral component of membrane	-	-	-
comp4704_c0_seq1	arginine N-methyltransferase 2	C:GO:0005634; C:GO:0005737; P:GO:0046498; P:GO:0046500; F:GO:0030731; P:GO:0032259	C:nucleus; C:cytoplasm; P:S-adenosylhomocysteine metabolic process; P:S-adenosylmethionine metabolic process; F:guanidinoacetate N-methyltransferase activity; P:methylation	EC:2.1.1.2	Guanidinoacetate N-methyltransferase	-
comp4704_c0_seq2	Arginine N-methyltransferase 2	C:GO:0005634; C:GO:0005737; P:GO:0046498; P:GO:0046500; F:GO:0030731; P:GO:0032259	C:nucleus; C:cytoplasm; P:S-adenosylhomocysteine metabolic process; P:S-adenosylmethionine metabolic process; F:guanidinoacetate N-methyltransferase activity; P:methylation	EC:2.1.1.2	Guanidinoacetate N-methyltransferase	-
comp4716_c0_seq1	Sulfite exporter family	C:GO:0016021	C:integral component of membrane	-	-	-
comp4719_c0_seq1	cycloeucalenol cycloisomerase	F:GO:0047793; C:GO:0016021	F:cycloeucalenol cycloisomerase activity; C:integral component of membrane	EC:5.5.1.9	Cycloeucalenol cycloisomerase	-
comp4725_c0_seq1	U-box domain-containing 8	C:GO:0005634; F:GO:0004842; C:GO:0005737; F:GO:0016874; P:GO:0016567	C:nucleus; F:ubiquitin-protein transferase activity; C:cytoplasm; F:ligase activity; P:protein ubiquitination	-	-	-
comp4726_c0_seq1	catalase	F:GO:0004096; P:GO:0098869; P:GO:0055114	F:catalase activity; P:cellular oxidant detoxification; P:oxidation-reduction process	EC:1.11.1.7; EC:1.11.1.6	Peroxidase; Catalase	-
comp4727_c1_seq1	TIC chloroplastic	C:GO:0009706; P:GO:0045037; P:GO:0009658; C:GO:0009535	C:chloroplast inner membrane; P:protein import into chloroplast stroma; P:chloroplast organization; C:chloroplast thylakoid membrane	-	-	-
comp4730_c0_seq1	heat shock 70 (HSP70)-interacting	C:GO:0005829	C:cytosol	-	-	-
comp4731_c0_seq1	nuclear pore complex Nup85	P:GO:0006406; C:GO:0031080; P:GO:0045893; P:GO:0006606; F:GO:0017056	P:mRNA export from nucleus; C:nuclear pore outer ring; P:positive regulation of transcription, DNA-templated; P:protein import into nucleus; F:structural constituent of nuclear pore	-	-	-
comp4734_c0_seq1	thioredoxin H2	F:GO:0015035; C:GO:0005739; P:GO:0006662; C:GO:0005829; F:GO:0016671; P:GO:0034599; P:GO:0045454; P:GO:0055114; P:GO:0006457; P:GO:0000103; C:GO:0005886	F:protein disulfide oxidoreductase activity; C:mitochondrion; P:glycerol ether metabolic process; C:cytosol; F:oxidoreductase activity, acting on a sulfur group of donors, disulfide as acceptor; P:cellular response to oxidative stress; P:cell redox homeostasis; P:oxidation-reduction process; P:protein folding; P:sulfate assimilation; C:plasma membrane	-	-	-
comp4734_c0_seq2	thioredoxin H2-like	F:GO:0015035; P:GO:0006662; C:GO:0005829; F:GO:0016671; P:GO:0034599; P:GO:0045454; P:GO:0055114; P:GO:0006457; P:GO:0000103; C:GO:0005886	F:protein disulfide oxidoreductase activity; P:glycerol ether metabolic process; C:cytosol; F:oxidoreductase activity, acting on a sulfur group of donors, disulfide as acceptor; P:cellular response to oxidative stress; P:cell redox homeostasis; P:oxidation-reduction process; P:protein folding; P:sulfate assimilation; C:plasma membrane	-	-	-
comp4841_c0_seq1	EID1-like F-box 3	P:GO:0009737; P:GO:0006970; P:GO:0044699; P:GO:0050789	P:response to abscisic acid; P:response to osmotic stress; P:single-organism process; P:regulation of biological process	-	-	-
comp4842_c0_seq1	formate mitochondrial	P:GO:0042183; F:GO:0051287; C:GO:0005739; F:GO:0004617; F:GO:0008863; P:GO:0055114; P:GO:0009070	P:formate catabolic process; F:NAD binding; C:mitochondrion; F:phosphoglycerate dehydrogenase activity; F:formate dehydrogenase (NAD+) activity; P:oxidation-reduction process; P:serine family amino acid biosynthetic process	EC:1.1.1.95; EC:1.2.1.2	Phosphoglycerate dehydrogenase; Formate dehydrogenase	-
comp4842_c1_seq1	formate mitochondrial	P:GO:0042183; F:GO:0051287; C:GO:0005739; F:GO:0004617; F:GO:0008863; P:GO:0055114; P:GO:0009070	P:formate catabolic process; F:NAD binding; C:mitochondrion; F:phosphoglycerate dehydrogenase activity; F:formate dehydrogenase (NAD+) activity; P:oxidation-reduction process; P:serine family amino acid biosynthetic process	EC:1.1.1.95; EC:1.2.1.2	Phosphoglycerate dehydrogenase; Formate dehydrogenase	-
comp4843_c0_seq2	HMG-Y-related B-like	C:GO:0005634; F:GO:0003677; P:GO:0006355; C:GO:0000786; P:GO:0006334	C:nucleus; F:DNA binding; P:regulation of transcription, DNA-templated; C:nucleosome; P:nucleosome assembly	-	-	-
comp4844_c0_seq1	TMV resistance N-like	P:GO:0050896	P:response to stimulus	-	-	-
comp4846_c0_seq1	translocon-associated subunit alpha	C:GO:0005789; C:GO:0016021; C:GO:0005794; C:GO:0005774; C:GO:0005886; C:GO:0009535	C:endoplasmic reticulum membrane; C:integral component of membrane; C:Golgi apparatus; C:vacuolar membrane; C:plasma membrane; C:chloroplast thylakoid membrane	-	-	-
comp4847_c0_seq1	ribulose bisphosphate carboxylase oxygenase chloroplastic isoform X1	F:GO:0005524	F:ATP binding	-	-	-
comp4847_c0_seq2	ribulose bisphosphate carboxylase oxygenase chloroplastic isoform X1	F:GO:0005524	F:ATP binding	-	-	-
comp4849_c0_seq1	60S ribosomal L6-like	F:GO:0003735; P:GO:0002181; C:GO:0022625; P:GO:0000027	F:structural constituent of ribosome; P:cytoplasmic translation; C:cytosolic large ribosomal subunit; P:ribosomal large subunit assembly	-	-	-
comp4850_c0_seq1	ferredoxin-thioredoxin reductase catalytic chloroplastic	C:GO:0009570; F:GO:0046872; F:GO:0009055; C:GO:0009941; F:GO:0030385; P:GO:0055114; F:GO:0051539	C:chloroplast stroma; F:metal ion binding; F:electron carrier activity; C:chloroplast envelope; F:ferredoxin:thioredoxin reductase activity; P:oxidation-reduction process; F:4 iron, 4 sulfur cluster binding	-	-	-
comp4851_c0_seq1	ethylene-responsive transcription factor RAP2-4-like	C:GO:0005634; F:GO:0003677; F:GO:0003700; P:GO:0006351; P:GO:0006355	C:nucleus; F:DNA binding; F:transcription factor activity, sequence-specific DNA binding; P:transcription, DNA-templated; P:regulation of transcription, DNA-templated	-	-	-
comp4853_c0_seq1	UDP-glucuronic acid decarboxylase 6	F:GO:0008460; F:GO:0048040	F:dTDP-glucose 4,6-dehydratase activity; F:UDP-glucuronate decarboxylase activity	EC:4.1.1.35; EC:4.2.1.46	UDP-glucuronate decarboxylase; dTDP-glucose 4,6-dehydratase	-
comp4853_c0_seq2	UDP-glucuronic acid decarboxylase 6	F:GO:0008460; F:GO:0048040	F:dTDP-glucose 4,6-dehydratase activity; F:UDP-glucuronate decarboxylase activity	EC:4.1.1.35; EC:4.2.1.46	UDP-glucuronate decarboxylase; dTDP-glucose 4,6-dehydratase	-
comp4854_c0_seq1	vacuolar sorting-associated 2 homolog 1	P:GO:0015031; P:GO:0070676; C:GO:0010008; P:GO:0007034; C:GO:0005771	P:protein transport; P:intralumenal vesicle formation; C:endosome membrane; P:vacuolar transport; C:multivesicular body	-	-	-
comp4854_c0_seq2	vacuolar sorting-associated 2 homolog 1	P:GO:0007034; C:GO:0005622	P:vacuolar transport; C:intracellular	-	-	-
comp4855_c0_seq1	bifunctional epoxide hydrolase 2-like	F:GO:0016787	F:hydrolase activity	-	-	-
comp4855_c0_seq2	bifunctional epoxide hydrolase 2-like	F:GO:0016787	F:hydrolase activity	-	-	-
comp4856_c0_seq1	GPI-anchored LORELEI-like	C:GO:0016021	C:integral component of membrane	-	-	-
comp4859_c0_seq1	tannin-related R2R3 MYB transcription	F:GO:0003677	F:DNA binding	-	-	-
comp4859_c0_seq2	tannin-related R2R3 MYB transcription	F:GO:0003677	F:DNA binding	-	-	-
comp4862_c0_seq1	malate glyoxysomal	P:GO:0080093; C:GO:0009507; F:GO:0030060; P:GO:0031998; P:GO:0006108; P:GO:0006097; P:GO:0006099; C:GO:0009514	P:regulation of photorespiration; C:chloroplast; F:L-malate dehydrogenase activity; P:regulation of fatty acid beta-oxidation; P:malate metabolic process; P:glyoxylate cycle; P:tricarboxylic acid cycle; C:glyoxysome	EC:1.1.1.37	Malate dehydrogenase	-
comp4863_c0_seq1	kinesin-13A	F:GO:0016887; F:GO:0005524; F:GO:0003777; C:GO:0016021; C:GO:0005871; P:GO:0007018; C:GO:0005874; F:GO:0008017	F:ATPase activity; F:ATP binding; F:microtubule motor activity; C:integral component of membrane; C:kinesin complex; P:microtubule-based movement; C:microtubule; F:microtubule binding	EC:3.6.1.3; EC:3.6.1.15	Adenosinetriphosphatase; Nucleoside-triphosphate phosphatase	-
comp4863_c0_seq2	kinesin-13A	F:GO:0016887; F:GO:0005524; F:GO:0003777; C:GO:0016021; C:GO:0005871; P:GO:0007018; C:GO:0005874; F:GO:0008017	F:ATPase activity; F:ATP binding; F:microtubule motor activity; C:integral component of membrane; C:kinesin complex; P:microtubule-based movement; C:microtubule; F:microtubule binding	EC:3.6.1.3; EC:3.6.1.15	Adenosinetriphosphatase; Nucleoside-triphosphate phosphatase	-
comp4864_c0_seq1	abscisic insensitive 1B	F:GO:0004722; F:GO:0046872; P:GO:0006470	F:protein serine/threonine phosphatase activity; F:metal ion binding; P:protein dephosphorylation	EC:3.1.3.16; EC:3.1.3.41	Protein-serine/threonine phosphatase; 4-nitrophenylphosphatase	-
comp4864_c0_seq2	abscisic insensitive 1B	F:GO:0004722; F:GO:0046872; P:GO:0006470	F:protein serine/threonine phosphatase activity; F:metal ion binding; P:protein dephosphorylation	EC:3.1.3.16; EC:3.1.3.41	Protein-serine/threonine phosphatase; 4-nitrophenylphosphatase	-
comp4865_c0_seq1	thioredoxin CXXS1	F:GO:0015035; P:GO:0006662; C:GO:0005829; F:GO:0016671; P:GO:0034599; P:GO:0045454; P:GO:0055114; P:GO:0006457; P:GO:0000103; C:GO:0005886	F:protein disulfide oxidoreductase activity; P:glycerol ether metabolic process; C:cytosol; F:oxidoreductase activity, acting on a sulfur group of donors, disulfide as acceptor; P:cellular response to oxidative stress; P:cell redox homeostasis; P:oxidation-reduction process; P:protein folding; P:sulfate assimilation; C:plasma membrane	-	-	-
comp4865_c0_seq2	thioredoxin CXXS1	F:GO:0015035; P:GO:0006662; C:GO:0005829; F:GO:0016671; P:GO:0034599; P:GO:0045454; P:GO:0055114; P:GO:0006457; P:GO:0000103; C:GO:0005886	F:protein disulfide oxidoreductase activity; P:glycerol ether metabolic process; C:cytosol; F:oxidoreductase activity, acting on a sulfur group of donors, disulfide as acceptor; P:cellular response to oxidative stress; P:cell redox homeostasis; P:oxidation-reduction process; P:protein folding; P:sulfate assimilation; C:plasma membrane	-	-	-
comp4867_c0_seq1	60S ribosomal L13a-2-like	F:GO:0003735; F:GO:0003729; C:GO:0022625; P:GO:0006412	F:structural constituent of ribosome; F:mRNA binding; C:cytosolic large ribosomal subunit; P:translation	-	-	-
comp4869_c0_seq1	UBX domain-containing 1	F:GO:0046872; C:GO:0005829	F:metal ion binding; C:cytosol	-	-	-
comp4869_c0_seq2	ubiquitin-associated TS-N domain-containing	F:GO:0046872; C:GO:0005829	F:metal ion binding; C:cytosol	-	-	-
comp4870_c0_seq1	bZIP transcription factor 60-like	F:GO:0003700; C:GO:0016020; P:GO:0006355; F:GO:0043565	F:transcription factor activity, sequence-specific DNA binding; C:membrane; P:regulation of transcription, DNA-templated; F:sequence-specific DNA binding	-	-	-
comp4875_c0_seq1	prefoldin subunit 6-like	C:GO:0016272; F:GO:0051087; P:GO:0051131; C:GO:0005829; F:GO:0051082; P:GO:0006457; P:GO:0043622	C:prefoldin complex; F:chaperone binding; P:chaperone-mediated protein complex assembly; C:cytosol; F:unfolded protein binding; P:protein folding; P:cortical microtubule organization	-	-	-
comp4875_c0_seq2	prefoldin subunit 6-like	C:GO:0016272; F:GO:0051087; P:GO:0051131; C:GO:0005829; F:GO:0051082; P:GO:0006457; P:GO:0043622	C:prefoldin complex; F:chaperone binding; P:chaperone-mediated protein complex assembly; C:cytosol; F:unfolded protein binding; P:protein folding; P:cortical microtubule organization	-	-	-
comp4876_c0_seq1	transmembrane 87A	C:GO:0016021; C:GO:0005794	C:integral component of membrane; C:Golgi apparatus	-	-	-
comp4877_c1_seq1	low-temperature-induced cysteine ase	C:GO:0005615; F:GO:0032440; F:GO:0004197; P:GO:0055114; P:GO:0051603; C:GO:0005764	C:extracellular space; F:2-alkenal reductase [NAD(P)] activity; F:cysteine-type endopeptidase activity; P:oxidation-reduction process; P:proteolysis involved in cellular protein catabolic process; C:lysosome	EC:3.4.22; EC:1.3.1.74	Acting on peptide bonds (peptidases); 2-alkenal reductase (NAD(P)(+))	-
comp4878_c0_seq1	auxin-induced X15-like	C:GO:0005737; P:GO:0007275; P:GO:0040008; P:GO:0009734	C:cytoplasm; P:multicellular organism development; P:regulation of growth; P:auxin-activated signaling pathway	-	-	-
comp4878_c0_seq2	auxin-induced X15-like	C:GO:0005737; P:GO:0007275; P:GO:0040008; P:GO:0009734	C:cytoplasm; P:multicellular organism development; P:regulation of growth; P:auxin-activated signaling pathway	-	-	-
comp4881_c0_seq1	la-related 6A	F:GO:0000166; C:GO:0005634; F:GO:0003723; C:GO:0030529; P:GO:0006396	F:nucleotide binding; C:nucleus; F:RNA binding; C:intracellular ribonucleoprotein complex; P:RNA processing	-	-	-
comp4920_c0_seq1	transport Sec61 subunit gamma-like	C:GO:0005789; P:GO:0071806; P:GO:0006605; F:GO:0015450; C:GO:0016021	C:endoplasmic reticulum membrane; P:protein transmembrane transport; P:protein targeting; F:P-P-bond-hydrolysis-driven protein transmembrane transporter activity; C:integral component of membrane	-	-	-
comp4921_c0_seq1	peroxidase 42	F:GO:0004601; P:GO:0006979; F:GO:0046872; P:GO:0098869; P:GO:0009664; P:GO:0055114; C:GO:0005576; C:GO:0009505; F:GO:0020037; P:GO:0042744	F:peroxidase activity; P:response to oxidative stress; F:metal ion binding; P:cellular oxidant detoxification; P:plant-type cell wall organization; P:oxidation-reduction process; C:extracellular region; C:plant-type cell wall; F:heme binding; P:hydrogen peroxide catabolic process	EC:1.11.1.7	Peroxidase	-
comp4924_c0_seq1	probable S-acyltransferase 12	F:GO:0008270; F:GO:0019706; C:GO:0016021	F:zinc ion binding; F:protein-cysteine S-palmitoyltransferase activity; C:integral component of membrane	EC:2.3.1.225	Protein S-acyltransferase	-
comp4924_c0_seq2	probable S-acyltransferase 12	F:GO:0008270; F:GO:0019706; C:GO:0016021	F:zinc ion binding; F:protein-cysteine S-palmitoyltransferase activity; C:integral component of membrane	EC:2.3.1.225	Protein S-acyltransferase	-
comp4926_c1_seq1	GTP-binding nuclear Ran-3	F:GO:0005525; C:GO:0005634; P:GO:0000054; C:GO:0009506; F:GO:0005515; P:GO:0007264; F:GO:0003924; P:GO:0006606; C:GO:0005829; C:GO:0005794	F:GTP binding; C:nucleus; P:ribosomal subunit export from nucleus; C:plasmodesma; F:protein binding; P:small GTPase mediated signal transduction; F:GTPase activity; P:protein import into nucleus; C:cytosol; C:Golgi apparatus	EC:3.6.1.15	Nucleoside-triphosphate phosphatase	-
comp4927_c0_seq1	V-type proton ATPase 16 kDa proteolipid subunit	C:GO:0000220; C:GO:0009507; P:GO:0015991; C:GO:0016021; F:GO:0046961; P:GO:0007035	C:vacuolar proton-transporting V-type ATPase, V0 domain; C:chloroplast; P:ATP hydrolysis coupled proton transport; C:integral component of membrane; F:proton-transporting ATPase activity, rotational mechanism; P:vacuolar acidification	EC:3.6.1.3; EC:3.6.1.15	Adenosinetriphosphatase; Nucleoside-triphosphate phosphatase	-
comp4928_c0_seq1	cystathionine gamma- chloroplastic	C:GO:0009507; F:GO:0030170; F:GO:0016829	C:chloroplast; F:pyridoxal phosphate binding; F:lyase activity	-	-	-
comp4929_c1_seq1	cinnamoyl- reductase 2-like	F:GO:0003854; F:GO:0050662; F:GO:0045552; P:GO:0055114; P:GO:0006694; F:GO:0016621	F:3-beta-hydroxy-delta5-steroid dehydrogenase activity; F:coenzyme binding; F:dihydrokaempferol 4-reductase activity; P:oxidation-reduction process; P:steroid biosynthetic process; F:cinnamoyl-CoA reductase activity	EC:1.1.1.219; EC:1.2.1.44; EC:1.1.1.145	Dihydrokaempferol 4-reductase; Cinnamoyl-CoA reductase; 3-beta-hydroxy-Delta(5)-steroid dehydrogenase	-
comp4933_c0_seq1	14-3-3 D	F:GO:0019904	F:protein domain specific binding	-	-	-
comp4935_c0_seq1	calcium-transporting ATPase plasma membrane-type-like	F:GO:0005524; F:GO:0005516; F:GO:0046872; C:GO:0016021; P:GO:0070588; F:GO:0005388	F:ATP binding; F:calmodulin binding; F:metal ion binding; C:integral component of membrane; P:calcium ion transmembrane transport; F:calcium-transporting ATPase activity	EC:3.6.1.3; EC:3.6.3.8; EC:3.6.1.15	Adenosinetriphosphatase; Calcium-transporting ATPase; Nucleoside-triphosphate phosphatase	-
comp4937_c0_seq1	aspartate chloroplastic	C:GO:0009570; F:GO:0030170; F:GO:0042802; F:GO:0080130; C:GO:0005739; C:GO:0010319; C:GO:0048046; C:GO:0009941; P:GO:0006520; P:GO:0009058; F:GO:0004069	C:chloroplast stroma; F:pyridoxal phosphate binding; F:identical protein binding; F:L-phenylalanine:2-oxoglutarate aminotransferase activity; C:mitochondrion; C:stromule; C:apoplast; C:chloroplast envelope; P:cellular amino acid metabolic process; P:biosynthetic process; F:L-aspartate:2-oxoglutarate aminotransferase activity	EC:2.6.1.9; EC:2.6.1.57; EC:2.6.1.5; EC:2.6.1.1	Histidinol-phosphate transaminase; Aromatic-amino-acid transaminase; Tyrosine transaminase; Aspartate transaminase	-
comp4937_c0_seq2	aspartate chloroplastic	C:GO:0009570; F:GO:0030170; F:GO:0042802; F:GO:0080130; C:GO:0005739; C:GO:0010319; C:GO:0048046; C:GO:0009941; P:GO:0006520; P:GO:0009058; F:GO:0004069	C:chloroplast stroma; F:pyridoxal phosphate binding; F:identical protein binding; F:L-phenylalanine:2-oxoglutarate aminotransferase activity; C:mitochondrion; C:stromule; C:apoplast; C:chloroplast envelope; P:cellular amino acid metabolic process; P:biosynthetic process; F:L-aspartate:2-oxoglutarate aminotransferase activity	EC:2.6.1.9; EC:2.6.1.57; EC:2.6.1.5; EC:2.6.1.1	Histidinol-phosphate transaminase; Aromatic-amino-acid transaminase; Tyrosine transaminase; Aspartate transaminase	-
comp4945_c0_seq1	seed maturation LEA 4	P:GO:0009790; P:GO:0009628; P:GO:0006950	P:embryo development; P:response to abiotic stimulus; P:response to stress	-	-	-
comp4947_c0_seq1	1,2-dihydroxy-3-keto-5-methylthiopentene dioxygenase 2	C:GO:0005634; C:GO:0005737; F:GO:0005506; P:GO:0019509; F:GO:0010309; P:GO:0055114	C:nucleus; C:cytoplasm; F:iron ion binding; P:L-methionine salvage from methylthioadenosine; F:acireductone dioxygenase [iron(II)-requiring] activity; P:oxidation-reduction process	EC:1.13.11; EC:1.13.11.54	Acting on single donors with incorporation of molecular oxygen (oxygenases). The oxygen incorporated need not be derived from O(2); Acireductone dioxygenase (Fe(2+)-requiring)	-
comp4947_c0_seq2	1,2-dihydroxy-3-keto-5-methylthiopentene dioxygenase 2	C:GO:0005634; C:GO:0005737; F:GO:0005506; P:GO:0019509; F:GO:0010309; P:GO:0055114	C:nucleus; C:cytoplasm; F:iron ion binding; P:L-methionine salvage from methylthioadenosine; F:acireductone dioxygenase [iron(II)-requiring] activity; P:oxidation-reduction process	EC:1.13.11; EC:1.13.11.54	Acting on single donors with incorporation of molecular oxygen (oxygenases). The oxygen incorporated need not be derived from O(2); Acireductone dioxygenase (Fe(2+)-requiring)	-
comp4948_c0_seq1	anaphase-promoting complex subunit 8	P:GO:0051301; P:GO:0030071; C:GO:0005680	P:cell division; P:regulation of mitotic metaphase/anaphase transition; C:anaphase-promoting complex	-	-	-
comp4953_c0_seq1	mitotic-spindle organizing 1A-like	C:GO:0008274; P:GO:0033566	C:gamma-tubulin ring complex; P:gamma-tubulin complex localization	-	-	-
comp4954_c0_seq1	RING-H2 finger ATL3	F:GO:0008270; F:GO:0061630; P:GO:0043161; C:GO:0016021	F:zinc ion binding; F:ubiquitin protein ligase activity; P:proteasome-mediated ubiquitin-dependent protein catabolic process; C:integral component of membrane	-	-	-
comp4958_c0_seq1	histone H2AX	F:GO:0003677; C:GO:0000790; F:GO:0046982; P:GO:0006342; C:GO:0000786	F:DNA binding; C:nuclear chromatin; F:protein heterodimerization activity; P:chromatin silencing; C:nucleosome	-	-	-
comp4960_c0_seq1	PREDICTED: uncharacterized protein LOC104449780	C:GO:0016021	C:integral component of membrane	-	-	-
comp4961_c0_seq1	Peroxisomal membrane 11C	P:GO:0016559; C:GO:0005779; P:GO:0044375	P:peroxisome fission; C:integral component of peroxisomal membrane; P:regulation of peroxisome size	-	-	-
comp4963_c0_seq1	NRT1 PTR FAMILY -like	C:GO:0016021; P:GO:0006810; F:GO:0005215	C:integral component of membrane; P:transport; F:transporter activity	-	-	-
comp4963_c0_seq2	NRT1 PTR FAMILY -like	C:GO:0016021; P:GO:0006810; F:GO:0005215	C:integral component of membrane; P:transport; F:transporter activity	-	-	-
comp4964_c0_seq1	caffeoylshikimate esterase	P:GO:0010043; F:GO:0090430; C:GO:0005783; C:GO:0005794; P:GO:0046686; P:GO:0042542; C:GO:0005886; F:GO:0004622; C:GO:0009507; C:GO:0009506; F:GO:0003846; P:GO:0009809; P:GO:0006629	P:response to zinc ion; F:caffeoyl-CoA: alcohol caffeoyl transferase activity; C:endoplasmic reticulum; C:Golgi apparatus; P:response to cadmium ion; P:response to hydrogen peroxide; C:plasma membrane; F:lysophospholipase activity; C:chloroplast; C:plasmodesma; F:2-acylglycerol O-acyltransferase activity; P:lignin biosynthetic process; P:lipid metabolic process	EC:3.1.1.5; EC:2.3.1.22; EC:3.1.1.1	Lysophospholipase; 2-acylglycerol O-acyltransferase; Carboxylesterase	-
comp4965_c0_seq1	40S ribosomal S19-3	F:GO:0003735; C:GO:0022627; P:GO:0000028; P:GO:0006412	F:structural constituent of ribosome; C:cytosolic small ribosomal subunit; P:ribosomal small subunit assembly; P:translation	-	-	-
comp4966_c0_seq1	serine threonine- phosphatase 2A 65 kDa regulatory subunit A beta isoform	C:GO:0005829; P:GO:0046686; C:GO:0005886; P:GO:0042325	C:cytosol; P:response to cadmium ion; C:plasma membrane; P:regulation of phosphorylation	-	-	-
comp4967_c0_seq1	RING-H2 zinc finger RHA1a-like	F:GO:0008270	F:zinc ion binding	-	-	-
comp4969_c0_seq1	hypothetical protein EUGRSUZ_J00455	C:GO:0016021	C:integral component of membrane	-	-	-
comp4884_c0_seq1	coatomer subunit zeta-2-like	P:GO:0015031	P:protein transport	-	-	-
comp4885_c0_seq1	cinnamoyl- reductase 1-like	F:GO:0050662; F:GO:0003824	F:coenzyme binding; F:catalytic activity	-	-	-
comp4886_c0_seq1	universal stress A	P:GO:0006950; F:GO:0016787	P:response to stress; F:hydrolase activity	-	-	-
comp4887_c0_seq1	E3 ubiquitin- ligase XBAT31	F:GO:0008270; F:GO:0016874	F:zinc ion binding; F:ligase activity	-	-	-
comp4888_c0_seq1	neurofilament medium polypeptide-like	P:GO:0046916; F:GO:0046914; C:GO:0005737; P:GO:0030001	P:cellular transition metal ion homeostasis; F:transition metal ion binding; C:cytoplasm; P:metal ion transport	-	-	-
comp4889_c0_seq1	membrane steroid-binding 2-like	F:GO:0032440; C:GO:0016021; C:GO:0012505; P:GO:0055114; F:GO:0020037	F:2-alkenal reductase [NAD(P)] activity; C:integral component of membrane; C:endomembrane system; P:oxidation-reduction process; F:heme binding	EC:1.3.1.74	2-alkenal reductase (NAD(P)(+))	-
comp4889_c0_seq2	membrane steroid-binding 2-like	F:GO:0016491; C:GO:0016021; C:GO:0012505; F:GO:0020037	F:oxidoreductase activity; C:integral component of membrane; C:endomembrane system; F:heme binding	-	-	-
comp4890_c0_seq1	probable inactive purple acid phosphatase 27	F:GO:0046872; P:GO:0016311; F:GO:0003993	F:metal ion binding; P:dephosphorylation; F:acid phosphatase activity	EC:3.1.3.41; EC:3.1.3.2	4-nitrophenylphosphatase; Acid phosphatase	-
comp4890_c0_seq2	probable inactive purple acid phosphatase 27	F:GO:0046872; P:GO:0016311; F:GO:0003993	F:metal ion binding; P:dephosphorylation; F:acid phosphatase activity	EC:3.1.3.41; EC:3.1.3.2	4-nitrophenylphosphatase; Acid phosphatase	-
comp4891_c0_seq1	40S ribosomal S9-2	P:GO:0045903; F:GO:0003735; C:GO:0022627; F:GO:0019843; P:GO:0006412	P:positive regulation of translational fidelity; F:structural constituent of ribosome; C:cytosolic small ribosomal subunit; F:rRNA binding; P:translation	-	-	-
comp4892_c0_seq1	F-box SKP2A	C:GO:0016021	C:integral component of membrane	-	-	-
comp4892_c0_seq2	F-box SKP2A	C:GO:0016021	C:integral component of membrane	-	-	-
comp4894_c0_seq1	aquaporin TIP1-3-like	C:GO:0005887; C:GO:0009705; P:GO:0006833; F:GO:0015254; P:GO:0009992; P:GO:0015793; P:GO:0034220; C:GO:0042807; F:GO:0015250	C:integral component of plasma membrane; C:plant-type vacuole membrane; P:water transport; F:glycerol channel activity; P:cellular water homeostasis; P:glycerol transport; P:ion transmembrane transport; C:central vacuole; F:water channel activity	-	-	-
comp4895_c0_seq1	probable arabinosyltransferase ARAD1	C:GO:0016021; F:GO:0016740	C:integral component of membrane; F:transferase activity	-	-	-
comp4896_c0_seq1	CBL-interacting serine threonine- kinase 23	P:GO:0007584; F:GO:0004674; P:GO:0006468; C:GO:0005886; C:GO:0009536; P:GO:0009414; C:GO:0005634; F:GO:0005524; C:GO:0016021; C:GO:0005829; P:GO:0010107; P:GO:0010118; P:GO:0035556	P:response to nutrient; F:protein serine/threonine kinase activity; P:protein phosphorylation; C:plasma membrane; C:plastid; P:response to water deprivation; C:nucleus; F:ATP binding; C:integral component of membrane; C:cytosol; P:potassium ion import; P:stomatal movement; P:intracellular signal transduction	EC:2.7.11	Transferring phosphorus-containing groups	-
comp4896_c0_seq2	CBL-interacting serine threonine- kinase 23	P:GO:0007584; F:GO:0004674; P:GO:0006468; C:GO:0005886; C:GO:0009536; P:GO:0009414; C:GO:0005634; F:GO:0005524; C:GO:0016021; C:GO:0005829; P:GO:0010107; P:GO:0010118; P:GO:0035556	P:response to nutrient; F:protein serine/threonine kinase activity; P:protein phosphorylation; C:plasma membrane; C:plastid; P:response to water deprivation; C:nucleus; F:ATP binding; C:integral component of membrane; C:cytosol; P:potassium ion import; P:stomatal movement; P:intracellular signal transduction	EC:2.7.11	Transferring phosphorus-containing groups	-
comp4897_c0_seq1	malate glyoxysomal	C:GO:0005634; P:GO:0006097; F:GO:0004474; P:GO:0006099; C:GO:0009514	C:nucleus; P:glyoxylate cycle; F:malate synthase activity; P:tricarboxylic acid cycle; C:glyoxysome	EC:2.3.3.9	Malate synthase	-
comp4897_c0_seq2	malate glyoxysomal	P:GO:0006097; F:GO:0004474; P:GO:0006099; C:GO:0009514	P:glyoxylate cycle; F:malate synthase activity; P:tricarboxylic acid cycle; C:glyoxysome	EC:2.3.3.9	Malate synthase	-
comp4899_c0_seq1	zinc finger CCCH domain-containing 66	F:GO:0046872	F:metal ion binding	-	-	-
comp4899_c0_seq2	zinc finger CCCH domain-containing 66	F:GO:0046872	F:metal ion binding	-	-	-
comp4900_c0_seq1	adenine guanine permease AZG2	C:GO:0016021; P:GO:1904823; F:GO:0005345; P:GO:0015854; P:GO:0015853	C:integral component of membrane; P:purine nucleobase transmembrane transport; F:purine nucleobase transmembrane transporter activity; P:guanine transport; P:adenine transport	-	-	-
comp4901_c0_seq1	mitochondrial adenine nucleotide transporter ADNT1	P:GO:0055085; F:GO:0003735; C:GO:0016021; P:GO:0006412	P:transmembrane transport; F:structural constituent of ribosome; C:integral component of membrane; P:translation	-	-	-
comp4901_c0_seq2	mitogen-activated kinase kinase kinase 7-like	F:GO:0005524; P:GO:0018108; F:GO:0004714	F:ATP binding; P:peptidyl-tyrosine phosphorylation; F:transmembrane receptor protein tyrosine kinase activity	EC:2.7.10; EC:2.7.10.1; EC:2.7.11	Transferring phosphorus-containing groups; Receptor protein-tyrosine kinase; Transferring phosphorus-containing groups	-
comp4907_c0_seq1	caffeic acid 3-O-methyltransferase-like	F:GO:0008171; F:GO:0046983; P:GO:0032259	F:O-methyltransferase activity; F:protein dimerization activity; P:methylation	-	-	-
comp4908_c0_seq1	PREDICTED: uncharacterized protein LOC104441159	C:GO:0009507; C:GO:0016021	C:chloroplast; C:integral component of membrane	-	-	-
comp4908_c0_seq2	Serine protease 45	P:GO:0006508; C:GO:0016021; F:GO:0008233	P:proteolysis; C:integral component of membrane; F:peptidase activity	-	-	-
comp4909_c0_seq1	40S ribosomal S30	F:GO:0003735; C:GO:0022627; C:GO:0005739; F:GO:0016787; P:GO:0006412	F:structural constituent of ribosome; C:cytosolic small ribosomal subunit; C:mitochondrion; F:hydrolase activity; P:translation	-	-	-
comp4913_c0_seq1	ethylene-responsive transcription factor ERF061	C:GO:0005634; F:GO:0003677; F:GO:0003700; P:GO:0006351; P:GO:0006355	C:nucleus; F:DNA binding; F:transcription factor activity, sequence-specific DNA binding; P:transcription, DNA-templated; P:regulation of transcription, DNA-templated	-	-	-
comp4915_c0_seq1	Polyketide cyclase dehydrase and lipid transport superfamily	C:GO:0016021; F:GO:0008289	C:integral component of membrane; F:lipid binding	-	-	-
comp4915_c0_seq2	Polyketide cyclase dehydrase and lipid transport superfamily	C:GO:0016021; F:GO:0008289	C:integral component of membrane; F:lipid binding	-	-	-
comp4916_c0_seq1	aldose 1-epimerase-like	P:GO:0019318; F:GO:0004034; F:GO:0030246	P:hexose metabolic process; F:aldose 1-epimerase activity; F:carbohydrate binding	EC:5.1.3.3	Aldose 1-epimerase	-
comp4919_c0_seq1	pectinesterase 3	C:GO:0005576; C:GO:0005774; C:GO:0005886; F:GO:0046910; P:GO:0042545; C:GO:0005802; P:GO:0045490; C:GO:0005768; C:GO:0009506; P:GO:0043086; C:GO:0005618; F:GO:0045330; C:GO:0016021; F:GO:0030599	C:extracellular region; C:vacuolar membrane; C:plasma membrane; F:pectinesterase inhibitor activity; P:cell wall modification; C:trans-Golgi network; P:pectin catabolic process; C:endosome; C:plasmodesma; P:negative regulation of catalytic activity; C:cell wall; F:aspartyl esterase activity; C:integral component of membrane; F:pectinesterase activity	EC:3.1.1.11; EC:3.1.1.1	Pectinesterase; Carboxylesterase	-
comp4919_c0_seq2	pectinesterase 3	P:GO:0045490; P:GO:0043086; C:GO:0005618; F:GO:0045330; C:GO:0016021; C:GO:0005794; C:GO:0005576; C:GO:0044446; F:GO:0046910; P:GO:0042545; F:GO:0030599	P:pectin catabolic process; P:negative regulation of catalytic activity; C:cell wall; F:aspartyl esterase activity; C:integral component of membrane; C:Golgi apparatus; C:extracellular region; C:intracellular organelle part; F:pectinesterase inhibitor activity; P:cell wall modification; F:pectinesterase activity	EC:3.1.1.11; EC:3.1.1.1	Pectinesterase; Carboxylesterase	-
comp4971_c1_seq1	probable low-specificity L-threonine aldolase 1	C:GO:0005829; P:GO:0006545; P:GO:0006567; F:GO:0008732	C:cytosol; P:glycine biosynthetic process; P:threonine catabolic process; F:L-allo-threonine aldolase activity	EC:4.1.2.5	L-threonine aldolase	-
comp4971_c1_seq2	probable low-specificity L-threonine aldolase 1	C:GO:0005829; P:GO:0006545; P:GO:0006567; F:GO:0008732	C:cytosol; P:glycine biosynthetic process; P:threonine catabolic process; F:L-allo-threonine aldolase activity	EC:4.1.2.5	L-threonine aldolase	-
comp4976_c0_seq1	Cu Zn superoxide dismutase family	C:GO:0005634; F:GO:0008270; F:GO:0005507; P:GO:0019430; C:GO:0005829; P:GO:0055114; F:GO:0004784	C:nucleus; F:zinc ion binding; F:copper ion binding; P:removal of superoxide radicals; C:cytosol; P:oxidation-reduction process; F:superoxide dismutase activity	EC:1.15.1.1	Superoxide dismutase	-
comp4976_c0_seq2	beta-galactosidase 3	P:GO:0005975; C:GO:0005618; F:GO:0030246; C:GO:0005773; F:GO:0004565	P:carbohydrate metabolic process; C:cell wall; F:carbohydrate binding; C:vacuole; F:beta-galactosidase activity	EC:3.2.1.23	Beta-galactosidase	-
comp4977_c0_seq1	copper transport ATX1-like	P:GO:0046916; F:GO:0046914; C:GO:0005737; P:GO:0030001	P:cellular transition metal ion homeostasis; F:transition metal ion binding; C:cytoplasm; P:metal ion transport	-	-	-
comp4979_c0_seq1	3-ketoacyl- synthase 4-like	F:GO:0016747; C:GO:0016021; P:GO:0006633	F:transferase activity, transferring acyl groups other than amino-acyl groups; C:integral component of membrane; P:fatty acid biosynthetic process	-	-	-
comp4979_c1_seq1	SEC14 cytosolic factor family phosphoglyceride transfer family isoform 1	C:GO:0016021; P:GO:0006810; C:GO:0005622; F:GO:0005215	C:integral component of membrane; P:transport; C:intracellular; F:transporter activity	-	-	-
comp4980_c0_seq1	probable glycerophosphoryl diester phosphodiesterase 2	P:GO:0006629; C:GO:0016021; F:GO:0008889	P:lipid metabolic process; C:integral component of membrane; F:glycerophosphodiester phosphodiesterase activity	EC:3.1.4.46	Glycerophosphodiester phosphodiesterase	-
comp4981_c0_seq1	probable phosphatase 2C 13	F:GO:0004722; F:GO:0046872; P:GO:0006470; C:GO:0016021	F:protein serine/threonine phosphatase activity; F:metal ion binding; P:protein dephosphorylation; C:integral component of membrane	EC:3.1.3.16; EC:3.1.3.41	Protein-serine/threonine phosphatase; 4-nitrophenylphosphatase	-
comp4981_c0_seq2	probable phosphatase 2C 13	F:GO:0004722; F:GO:0046872; P:GO:0006470	F:protein serine/threonine phosphatase activity; F:metal ion binding; P:protein dephosphorylation	EC:3.1.3.16; EC:3.1.3.41	Protein-serine/threonine phosphatase; 4-nitrophenylphosphatase	-
comp4982_c0_seq1	pyruvate cytosolic isozyme	F:GO:0000287; F:GO:0004743; F:GO:0030955; P:GO:0006096; F:GO:0016301	F:magnesium ion binding; F:pyruvate kinase activity; F:potassium ion binding; P:glycolytic process; F:kinase activity	EC:2.7.1.40	Pyruvate kinase	-
comp4982_c0_seq2	pyruvate cytosolic isozyme	F:GO:0000287; F:GO:0004743; F:GO:0030955; P:GO:0006096; F:GO:0016301	F:magnesium ion binding; F:pyruvate kinase activity; F:potassium ion binding; P:glycolytic process; F:kinase activity	EC:2.7.1.40	Pyruvate kinase	-
comp4985_c0_seq1	pentatricopeptide repeat-containing At5g48910	C:GO:0009507; F:GO:0008270; P:GO:0009451	C:chloroplast; F:zinc ion binding; P:RNA modification	-	-	-
comp4986_c0_seq1	universal stress A	C:GO:0005886; P:GO:0006950; F:GO:0016787	C:plasma membrane; P:response to stress; F:hydrolase activity	-	-	-
comp4987_c0_seq1	phosphoenolpyruvate carboxylase kinase 1-like	C:GO:0005634; F:GO:0005524; F:GO:0005516; P:GO:0009738; C:GO:0005737; P:GO:0046777; F:GO:0004683; P:GO:0018105; C:GO:0005886; P:GO:0035556; F:GO:0009931	C:nucleus; F:ATP binding; F:calmodulin binding; P:abscisic acid-activated signaling pathway; C:cytoplasm; P:protein autophosphorylation; F:calmodulin-dependent protein kinase activity; P:peptidyl-serine phosphorylation; C:plasma membrane; P:intracellular signal transduction; F:calcium-dependent protein serine/threonine kinase activity	EC:2.7.11; EC:2.7.11.17	Transferring phosphorus-containing groups; Calcium/calmodulin-dependent protein kinase	-
comp4987_c0_seq2	phosphoenolpyruvate carboxylase kinase 1-like	C:GO:0005634; F:GO:0005524; F:GO:0005516; P:GO:0009738; C:GO:0005737; P:GO:0046777; F:GO:0004683; P:GO:0018105; C:GO:0005886; P:GO:0035556; F:GO:0009931	C:nucleus; F:ATP binding; F:calmodulin binding; P:abscisic acid-activated signaling pathway; C:cytoplasm; P:protein autophosphorylation; F:calmodulin-dependent protein kinase activity; P:peptidyl-serine phosphorylation; C:plasma membrane; P:intracellular signal transduction; F:calcium-dependent protein serine/threonine kinase activity	EC:2.7.11; EC:2.7.11.17	Transferring phosphorus-containing groups; Calcium/calmodulin-dependent protein kinase	-
comp4990_c0_seq1	cysteine ase COT44-like	C:GO:0005615; F:GO:0032440; F:GO:0004197; P:GO:0055114; P:GO:0051603; C:GO:0005764	C:extracellular space; F:2-alkenal reductase [NAD(P)] activity; F:cysteine-type endopeptidase activity; P:oxidation-reduction process; P:proteolysis involved in cellular protein catabolic process; C:lysosome	EC:3.4.22; EC:1.3.1.74	Acting on peptide bonds (peptidases); 2-alkenal reductase (NAD(P)(+))	-
comp4991_c0_seq1	NADH--cytochrome b5 reductase 1-like	F:GO:0004128; C:GO:0016021; P:GO:0055114; F:GO:0016787	F:cytochrome-b5 reductase activity, acting on NAD(P)H; C:integral component of membrane; P:oxidation-reduction process; F:hydrolase activity	EC:1.6.2.2	Cytochrome-b5 reductase	-
comp4993_c0_seq1	60S ribosomal L35	P:GO:0000463; F:GO:0003735; F:GO:0003729; C:GO:0022625; P:GO:0006412	P:maturation of LSU-rRNA from tricistronic rRNA transcript (SSU-rRNA, 5.8S rRNA, LSU-rRNA); F:structural constituent of ribosome; F:mRNA binding; C:cytosolic large ribosomal subunit; P:translation	-	-	-
comp4994_c0_seq1	non-specific lipid-transfer -like	C:GO:0005777; C:GO:0009507; F:GO:0033814; P:GO:0006635; F:GO:0032934; P:GO:0046487; P:GO:0032365; P:GO:0009735; P:GO:0009845	C:peroxisome; C:chloroplast; F:propanoyl-CoA C-acyltransferase activity; P:fatty acid beta-oxidation; F:sterol binding; P:glyoxylate metabolic process; P:intracellular lipid transport; P:response to cytokinin; P:seed germination	EC:2.3.1.176	Propanoyl-CoA C-acyltransferase	-
comp4997_c0_seq1	ETHYLENE INSENSITIVE 3-like	C:GO:0005634; F:GO:0003700; P:GO:0006355	C:nucleus; F:transcription factor activity, sequence-specific DNA binding; P:regulation of transcription, DNA-templated	-	-	-
comp4997_c0_seq2	ETHYLENE INSENSITIVE 3-like	C:GO:0005634; F:GO:0003700; P:GO:0006355	C:nucleus; F:transcription factor activity, sequence-specific DNA binding; P:regulation of transcription, DNA-templated	-	-	-
comp4998_c0_seq1	tubulin beta-5 chain	F:GO:0005525; C:GO:0005737; F:GO:0003924; F:GO:0005200; P:GO:0007018; C:GO:0005886; C:GO:0005874	F:GTP binding; C:cytoplasm; F:GTPase activity; F:structural constituent of cytoskeleton; P:microtubule-based movement; C:plasma membrane; C:microtubule	EC:3.6.1.15	Nucleoside-triphosphate phosphatase	-
comp5000_c0_seq1	senescence-associated family	F:GO:0008270; F:GO:0016874	F:zinc ion binding; F:ligase activity	-	-	-
comp5001_c0_seq1	autophagy-related 8C	P:GO:0006914; P:GO:0006995	P:autophagy; P:cellular response to nitrogen starvation	-	-	-
comp5001_c0_seq2	autophagy-related 8C	P:GO:0006914; P:GO:0006995	P:autophagy; P:cellular response to nitrogen starvation	-	-	-
comp5002_c0_seq1	polyadenylate-binding 2-like	F:GO:0000166; F:GO:0003723; C:GO:0005737	F:nucleotide binding; F:RNA binding; C:cytoplasm	-	-	-
comp5005_c0_seq1	phosphoenolpyruvate carboxylase 2	F:GO:0032440; P:GO:0006099; P:GO:0015977; F:GO:0008964	F:2-alkenal reductase [NAD(P)] activity; P:tricarboxylic acid cycle; P:carbon fixation; F:phosphoenolpyruvate carboxylase activity	EC:1.3.1.74; EC:4.1.1.31	2-alkenal reductase (NAD(P)(+)); Phosphoenolpyruvate carboxylase	-
comp5043_c0_seq1	transcription elongation factor 1 homolog	F:GO:0003746; P:GO:0006414	F:translation elongation factor activity; P:translational elongation	-	-	-
comp5043_c0_seq2	transcription elongation factor 1 homolog	F:GO:0003746; P:GO:0006414	F:translation elongation factor activity; P:translational elongation	-	-	-
comp5045_c0_seq1	DNA repair helicase XPB1	F:GO:0003677; F:GO:0005524; P:GO:0032508; P:GO:0006289; F:GO:0004003; P:GO:0006367	F:DNA binding; F:ATP binding; P:DNA duplex unwinding; P:nucleotide-excision repair; F:ATP-dependent DNA helicase activity; P:transcription initiation from RNA polymerase II promoter	EC:3.6.1.3; EC:3.6.1.15	Adenosinetriphosphatase; Nucleoside-triphosphate phosphatase	-
comp5045_c0_seq2	DNA repair helicase XPB1	F:GO:0003677; F:GO:0005524; P:GO:0032508; P:GO:0006289; F:GO:0004003; P:GO:0006367	F:DNA binding; F:ATP binding; P:DNA duplex unwinding; P:nucleotide-excision repair; F:ATP-dependent DNA helicase activity; P:transcription initiation from RNA polymerase II promoter	EC:3.6.1.3; EC:3.6.1.15	Adenosinetriphosphatase; Nucleoside-triphosphate phosphatase	-
comp5046_c0_seq1	SRG1-like isoform X2	F:GO:0016491; F:GO:0046872; P:GO:0055114	F:oxidoreductase activity; F:metal ion binding; P:oxidation-reduction process	-	-	-
comp5047_c0_seq1	phenazine biosynthesis-like domain-containing 1	F:GO:0003824; P:GO:0009058	F:catalytic activity; P:biosynthetic process	-	-	-
comp5047_c0_seq2	phenazine biosynthesis-like domain-containing 1	F:GO:0003824; P:GO:0009058	F:catalytic activity; P:biosynthetic process	-	-	-
comp5052_c0_seq1	phospho-2-dehydro-3-deoxyheptonate aldolase chloroplastic-like	P:GO:0009073; F:GO:0003849	P:aromatic amino acid family biosynthetic process; F:3-deoxy-7-phosphoheptulonate synthase activity	EC:2.5.1.54	3-deoxy-7-phosphoheptulonate synthase	-
comp5053_c0_seq1	5-formyltetrahydrofolate cyclo- mitochondrial	F:GO:0005524; F:GO:0046872; F:GO:0030272	F:ATP binding; F:metal ion binding; F:5-formyltetrahydrofolate cyclo-ligase activity	EC:6.3.3.2	5-formyltetrahydrofolate cyclo-ligase	-
comp5054_c0_seq1	transcription factor Hap5a	C:GO:0016602; P:GO:0006351; P:GO:0009740; F:GO:0003677; P:GO:0051247; F:GO:0003700; P:GO:0009738; P:GO:2000905; F:GO:0046982; P:GO:0045893; P:GO:0048586; C:GO:0005829; P:GO:0010029	C:CCAAT-binding factor complex; P:transcription, DNA-templated; P:gibberellic acid mediated signaling pathway; F:DNA binding; P:positive regulation of protein metabolic process; F:transcription factor activity, sequence-specific DNA binding; P:abscisic acid-activated signaling pathway; P:negative regulation of starch metabolic process; F:protein heterodimerization activity; P:positive regulation …	-	-	-
comp5056_c0_seq1	bifunctional UDP-glucose 4-epimerase and UDP-xylose 4-epimerase 1	F:GO:0003978; P:GO:0006012	F:UDP-glucose 4-epimerase activity; P:galactose metabolic process	EC:5.1.3.2	UDP-glucose 4-epimerase	-
comp5057_c0_seq1	chloroplastic-like	C:GO:0016021	C:integral component of membrane	-	-	-
comp5059_c0_seq1	probable enoyl- mitochondrial	C:GO:0005777; P:GO:0008152; F:GO:0004300; F:GO:0016853	C:peroxisome; P:metabolic process; F:enoyl-CoA hydratase activity; F:isomerase activity	EC:4.2.1.17	Enoyl-CoA hydratase	-
comp5060_c0_seq1	cysteine-rich receptor kinase 42	F:GO:0005524; C:GO:0016021; F:GO:0004674; P:GO:0006468	F:ATP binding; C:integral component of membrane; F:protein serine/threonine kinase activity; P:protein phosphorylation	EC:2.7.11	Transferring phosphorus-containing groups	-
comp5061_c0_seq1	mitogen-activated kinase homolog MMK1	P:GO:0051301; F:GO:0005524; P:GO:0000165; P:GO:0000746; F:GO:0004707; P:GO:0007067; C:GO:0005622	P:cell division; F:ATP binding; P:MAPK cascade; P:conjugation; F:MAP kinase activity; P:mitotic nuclear division; C:intracellular	EC:2.7.11; EC:2.7.11.24	Transferring phosphorus-containing groups; Mitogen-activated protein kinase	-
comp5062_c0_seq1	E3 ubiquitin- ligase RING1-like	P:GO:0044267	P:cellular protein metabolic process	-	-	-
comp5064_c0_seq1	phosphoribosylformylglycinamidine cyclo- chloroplastic mitochondrial	C:GO:0005737; P:GO:0006189; F:GO:0004641	C:cytoplasm; P:'de novo' IMP biosynthetic process; F:phosphoribosylformylglycinamidine cyclo-ligase activity	EC:6.3.3.1	Phosphoribosylformylglycinamidine cyclo-ligase	-
comp5064_c0_seq2	phosphoribosylformylglycinamidine cyclo- chloroplastic mitochondrial	C:GO:0005737; P:GO:0006189; F:GO:0004641	C:cytoplasm; P:'de novo' IMP biosynthetic process; F:phosphoribosylformylglycinamidine cyclo-ligase activity	EC:6.3.3.1	Phosphoribosylformylglycinamidine cyclo-ligase	-
comp5066_c0_seq1	pyruvate decarboxylase 1-like	F:GO:0000287; F:GO:0030976; F:GO:0004737	F:magnesium ion binding; F:thiamine pyrophosphate binding; F:pyruvate decarboxylase activity	EC:4.1.1.1	Pyruvate decarboxylase	-
comp5067_c0_seq1	glutamic acid-rich -like	C:GO:0016020	C:membrane	-	-	-
comp5067_c0_seq2	DNA ligase 1	C:GO:0016020	C:membrane	-	-	-
comp5068_c0_seq1	Dipeptide transport ATP-binding dppF	F:GO:0005524	F:ATP binding	-	-	-
comp5069_c0_seq1	RNA polymerase-associated LEO1	P:GO:0032968; F:GO:1990269; P:GO:0016570; C:GO:0016593; C:GO:0005829; P:GO:0009910; P:GO:0010048; P:GO:0006368	P:positive regulation of transcription elongation from RNA polymerase II promoter; F:RNA polymerase II C-terminal domain phosphoserine binding; P:histone modification; C:Cdc73/Paf1 complex; C:cytosol; P:negative regulation of flower development; P:vernalization response; P:transcription elongation from RNA polymerase II promoter	-	-	-
comp5071_c0_seq1	ethylene-responsive transcription factor ERF039-like	C:GO:0005634; F:GO:0003677; F:GO:0003700; P:GO:0006351; P:GO:0006355; C:GO:0009536	C:nucleus; F:DNA binding; F:transcription factor activity, sequence-specific DNA binding; P:transcription, DNA-templated; P:regulation of transcription, DNA-templated; C:plastid	-	-	-
comp5072_c0_seq1	amino acid permease 4-like	C:GO:0016021; F:GO:0015171; C:GO:0005886; P:GO:0003333	C:integral component of membrane; F:amino acid transmembrane transporter activity; C:plasma membrane; P:amino acid transmembrane transport	-	-	-
comp5075_c0_seq1	enoyl-[acyl-carrier- ] reductase [NADH] chloroplastic-like	F:GO:0004318; P:GO:0055114	F:enoyl-[acyl-carrier-protein] reductase (NADH) activity; P:oxidation-reduction process	EC:2.3.1.85; EC:1.3.1.9	Fatty-acid synthase; Enoyl-[acyl-carrier-protein] reductase (NADH)	-
comp5076_c0_seq1	anthocyanidin 3-O-glucosyltransferase 2-like	P:GO:0052696; F:GO:0080043; C:GO:0043231; F:GO:0080044; P:GO:0009813	P:flavonoid glucuronidation; F:quercetin 3-O-glucosyltransferase activity; C:intracellular membrane-bounded organelle; F:quercetin 7-O-glucosyltransferase activity; P:flavonoid biosynthetic process	-	-	-
comp5077_c0_seq1	isoflavone 2 -hydroxylase-like	F:GO:0005506; F:GO:0016705; C:GO:0016021; P:GO:0055114; F:GO:0004497; F:GO:0020037	F:iron ion binding; F:oxidoreductase activity, acting on paired donors, with incorporation or reduction of molecular oxygen; C:integral component of membrane; P:oxidation-reduction process; F:monooxygenase activity; F:heme binding	-	-	-
comp5077_c0_seq2	isoflavone 2 -hydroxylase-like	F:GO:0005506; F:GO:0016705; C:GO:0016021; P:GO:0055114; F:GO:0004497; F:GO:0020037	F:iron ion binding; F:oxidoreductase activity, acting on paired donors, with incorporation or reduction of molecular oxygen; C:integral component of membrane; P:oxidation-reduction process; F:monooxygenase activity; F:heme binding	-	-	-
comp5078_c0_seq1	tubulin-folding cofactor A	P:GO:0007021; F:GO:0048487; C:GO:0005829; P:GO:0007023	P:tubulin complex assembly; F:beta-tubulin binding; C:cytosol; P:post-chaperonin tubulin folding pathway	-	-	-
comp5079_c0_seq1	probable S-acyltransferase 7	F:GO:0016746; F:GO:0046872; C:GO:0005886	F:transferase activity, transferring acyl groups; F:metal ion binding; C:plasma membrane	-	-	-
comp5007_c0_seq1	V-type proton ATPase subunit a3	C:GO:0000220; P:GO:0070072; P:GO:0015991; C:GO:0016021; F:GO:0046961; C:GO:0000325; P:GO:0007035; P:GO:0015986; F:GO:0051117	C:vacuolar proton-transporting V-type ATPase, V0 domain; P:vacuolar proton-transporting V-type ATPase complex assembly; P:ATP hydrolysis coupled proton transport; C:integral component of membrane; F:proton-transporting ATPase activity, rotational mechanism; C:plant-type vacuole; P:vacuolar acidification; P:ATP synthesis coupled proton transport; F:ATPase binding	EC:3.6.1.3; EC:3.6.1.15	Adenosinetriphosphatase; Nucleoside-triphosphate phosphatase	-
comp5008_c0_seq1	pantoate--beta-alanine ligase	P:GO:0015940; F:GO:0004592	P:pantothenate biosynthetic process; F:pantoate-beta-alanine ligase activity	EC:6.3.2.1	Pantoate--beta-alanine ligase (AMP-forming)	-
comp5008_c0_seq2	pantoate--beta-alanine ligase	P:GO:0015940; F:GO:0004592	P:pantothenate biosynthetic process; F:pantoate-beta-alanine ligase activity	EC:6.3.2.1	Pantoate--beta-alanine ligase (AMP-forming)	-
comp5009_c0_seq1	WAT1-related At1g09380-like	F:GO:0000166; P:GO:0055085; F:GO:0022857; C:GO:0016021; C:GO:0005886	F:nucleotide binding; P:transmembrane transport; F:transmembrane transporter activity; C:integral component of membrane; C:plasma membrane	-	-	-
comp5010_c0_seq1	ATPase plasma membrane-type-like	C:GO:0005887; F:GO:0005524; P:GO:0051453; F:GO:0046872; C:GO:0043231; P:GO:1902600; F:GO:0008553; P:GO:0006754	C:integral component of plasma membrane; F:ATP binding; P:regulation of intracellular pH; F:metal ion binding; C:intracellular membrane-bounded organelle; P:hydrogen ion transmembrane transport; F:hydrogen-exporting ATPase activity, phosphorylative mechanism; P:ATP biosynthetic process	EC:3.6.1.3; EC:3.6.3.6; EC:3.6.1.15	Adenosinetriphosphatase; Proton-exporting ATPase; Nucleoside-triphosphate phosphatase	-
comp5010_c0_seq2	ATPase plasma membrane-type-like	C:GO:0005887; F:GO:0005524; P:GO:0051453; F:GO:0046872; C:GO:0043231; P:GO:1902600; F:GO:0008553; P:GO:0006754	C:integral component of plasma membrane; F:ATP binding; P:regulation of intracellular pH; F:metal ion binding; C:intracellular membrane-bounded organelle; P:hydrogen ion transmembrane transport; F:hydrogen-exporting ATPase activity, phosphorylative mechanism; P:ATP biosynthetic process	EC:3.6.1.3; EC:3.6.3.6; EC:3.6.1.15	Adenosinetriphosphatase; Proton-exporting ATPase; Nucleoside-triphosphate phosphatase	-
comp5012_c0_seq1	probable galactinol--sucrose galactosyltransferase 2	C:GO:0009506; F:GO:0052692; P:GO:0034484	C:plasmodesma; F:raffinose alpha-galactosidase activity; P:raffinose catabolic process	EC:3.2.1.22	Alpha-galactosidase	-
comp5012_c0_seq2	probable galactinol--sucrose galactosyltransferase 2	C:GO:0009506; F:GO:0052692; P:GO:0034484	C:plasmodesma; F:raffinose alpha-galactosidase activity; P:raffinose catabolic process	EC:3.2.1.22	Alpha-galactosidase	-
comp5014_c0_seq1	acetyl- cytosolic 1	F:GO:0003985; P:GO:0008152	F:acetyl-CoA C-acetyltransferase activity; P:metabolic process	EC:2.3.1.16; EC:2.3.1.9	Acetyl-CoA C-acyltransferase; Acetyl-CoA C-acetyltransferase	-
comp5014_c0_seq2	acetyl- cytosolic 1	F:GO:0003985; P:GO:0008152	F:acetyl-CoA C-acetyltransferase activity; P:metabolic process	EC:2.3.1.16; EC:2.3.1.9	Acetyl-CoA C-acyltransferase; Acetyl-CoA C-acetyltransferase	-
comp5015_c0_seq1	aspartate chloroplastic	C:GO:0009570; F:GO:0030170; F:GO:0042802; F:GO:0080130; C:GO:0005739; C:GO:0010319; C:GO:0048046; C:GO:0009941; P:GO:0006520; P:GO:0009058; F:GO:0004069	C:chloroplast stroma; F:pyridoxal phosphate binding; F:identical protein binding; F:L-phenylalanine:2-oxoglutarate aminotransferase activity; C:mitochondrion; C:stromule; C:apoplast; C:chloroplast envelope; P:cellular amino acid metabolic process; P:biosynthetic process; F:L-aspartate:2-oxoglutarate aminotransferase activity	EC:2.6.1.9; EC:2.6.1.57; EC:2.6.1.5; EC:2.6.1.1	Histidinol-phosphate transaminase; Aromatic-amino-acid transaminase; Tyrosine transaminase; Aspartate transaminase	-
comp5017_c0_seq1	hypothetical protein VITISV_032357	F:GO:0003676; C:GO:0005634; F:GO:0004190; P:GO:0006508; P:GO:0015074	F:nucleic acid binding; C:nucleus; F:aspartic-type endopeptidase activity; P:proteolysis; P:DNA integration	EC:3.4.23	Acting on peptide bonds (peptidases)	-
comp5019_c0_seq1	LIGHT-DEPENDENT SHORT HYPOCOTYLS 10-like	C:GO:0016021	C:integral component of membrane	-	-	-
comp5019_c0_seq2	LIGHT-DEPENDENT SHORT HYPOCOTYLS 10-like	C:GO:0016021	C:integral component of membrane	-	-	-
comp5020_c0_seq1	polyol transporter 5-like	C:GO:0005887; P:GO:0015992; F:GO:0032440; F:GO:0005351; P:GO:0046323; P:GO:0055114; F:GO:0005355; P:GO:1904659	C:integral component of plasma membrane; P:proton transport; F:2-alkenal reductase [NAD(P)] activity; F:sugar:proton symporter activity; P:glucose import; P:oxidation-reduction process; F:glucose transmembrane transporter activity; P:glucose transmembrane transport	EC:1.3.1.74	2-alkenal reductase (NAD(P)(+))	-
comp5025_c0_seq1	phosphoenolpyruvate housekeeping isozyme	C:GO:0009507; F:GO:0032440; P:GO:0048366; C:GO:0048046; C:GO:0005829; P:GO:0006099; P:GO:0015977; F:GO:0008964	C:chloroplast; F:2-alkenal reductase [NAD(P)] activity; P:leaf development; C:apoplast; C:cytosol; P:tricarboxylic acid cycle; P:carbon fixation; F:phosphoenolpyruvate carboxylase activity	EC:1.3.1.74; EC:4.1.1.31	2-alkenal reductase (NAD(P)(+)); Phosphoenolpyruvate carboxylase	-
comp5025_c0_seq2	phosphoenolpyruvate housekeeping isozyme	C:GO:0009507; F:GO:0032440; P:GO:0048366; C:GO:0048046; C:GO:0005829; P:GO:0006099; P:GO:0015977; F:GO:0008964	C:chloroplast; F:2-alkenal reductase [NAD(P)] activity; P:leaf development; C:apoplast; C:cytosol; P:tricarboxylic acid cycle; P:carbon fixation; F:phosphoenolpyruvate carboxylase activity	EC:1.3.1.74; EC:4.1.1.31	2-alkenal reductase (NAD(P)(+)); Phosphoenolpyruvate carboxylase	-
[truncated: 218,352+ more rows]

## Sheet: Data S2
Data S2. Differential expression among different tissue types, mixed flower buds vs leaf & shoot tip (MFb vs LSt), mixed fruit stages vs leaf & shoot tip (MFr vs LSt) and mixed fruit stages vs mixed flower buds (MFr vs MFb) of Allahabad Safeda
[truncated: 2,778 more rows]

[truncated: 7 more sheets: Data S3, Data S4, Data S5, Data S6, Data S7, Data S8, Data S9]
